# Supplementary material for: Integration of risk factor polygenic risk score with disease polygenic risk score for disease prediction
Source: Commun Biol. 2024 Feb 13;7:180. doi: 10.1038/s42003-024-05874-7 (PMC10864389; doi:10.1038/s42003-024-05874-7)
Supplement: Supplementary file 3 — Supplementary Data 1 [file 42003_2024_5874_MOESM3_ESM.xlsx]

## Sheet: I10
Disease	PRS	Onset age	Group	Cumulative event	Lower 95% CI	Upper 95% CI
I10	RFDiseasemetaPRS	32	Remaining 90%	1.97707e-05	0	5.85193e-05
I10	RFDiseasemetaPRS	33	Remaining 90%	3.95413e-05	0	9.43392e-05
I10	RFDiseasemetaPRS	34	Remaining 90%	7.90826e-05	1.58314e-06	0.000156576
I10	RFDiseasemetaPRS	35	Remaining 90%	0.000138395	3.58742e-05	0.000240905
I10	RFDiseasemetaPRS	36	Remaining 90%	0.000197707	7.51736e-05	0.000320225
I10	RFDiseasemetaPRS	37	Remaining 90%	0.000316331	0.000161344	0.000471293
I10	RFDiseasemetaPRS	38	Remaining 90%	0.000494266	0.000300547	0.000687949
I10	RFDiseasemetaPRS	39	Remaining 90%	0.000790826	0.000545818	0.00103578
I10	RFDiseasemetaPRS	40	Remaining 90%	0.000948992	0.000680617	0.00121729
I10	RFDiseasemetaPRS	41	Remaining 90%	0.0013444	0.00102503	0.00166368
I10	RFDiseasemetaPRS	42	Remaining 90%	0.0018189	0.0014475	0.00219017
I10	RFDiseasemetaPRS	43	Remaining 90%	0.00243179	0.00200247	0.00286093
I10	RFDiseasemetaPRS	44	Remaining 90%	0.00347964	0.00296633	0.00399268
I10	RFDiseasemetaPRS	45	Remaining 90%	0.00458679	0.00399776	0.00517548
I10	RFDiseasemetaPRS	46	Remaining 90%	0.0059312	0.0052618	0.00660014
I10	RFDiseasemetaPRS	47	Remaining 90%	0.00733492	0.006591	0.00807827
I10	RFDiseasemetaPRS	48	Remaining 90%	0.0092329	0.00839903	0.0100661
I10	RFDiseasemetaPRS	49	Remaining 90%	0.0116449	0.0107095	0.0125794
I10	RFDiseasemetaPRS	50	Remaining 90%	0.0145512	0.0135071	0.0155942
I10	RFDiseasemetaPRS	51	Remaining 90%	0.018189	0.0170237	0.0193529
I10	RFDiseasemetaPRS	52	Remaining 90%	0.0226374	0.0213403	0.0239328
I10	RFDiseasemetaPRS	53	Remaining 90%	0.028096	0.0266548	0.0295351
I10	RFDiseasemetaPRS	54	Remaining 90%	0.0330697	0.0315093	0.0346276
I10	RFDiseasemetaPRS	55	Remaining 90%	0.039763	0.0380554	0.0414676
I10	RFDiseasemetaPRS	56	Remaining 90%	0.0471638	0.0453061	0.0490179
I10	RFDiseasemetaPRS	57	Remaining 90%	0.0556309	0.0536136	0.0576439
I10	RFDiseasemetaPRS	58	Remaining 90%	0.0640945	0.0619282	0.0662559
I10	RFDiseasemetaPRS	59	Remaining 90%	0.0738103	0.071483	0.0761318
I10	RFDiseasemetaPRS	60	Remaining 90%	0.0850052	0.0825038	0.0874997
I10	RFDiseasemetaPRS	61	Remaining 90%	0.0983285	0.0956333	0.101016
I10	RFDiseasemetaPRS	62	Remaining 90%	0.111579	0.108702	0.114446
I10	RFDiseasemetaPRS	63	Remaining 90%	0.126211	0.123146	0.129265
I10	RFDiseasemetaPRS	64	Remaining 90%	0.141698	0.138444	0.144938
I10	RFDiseasemetaPRS	65	Remaining 90%	0.15942	0.155963	0.162864
I10	RFDiseasemetaPRS	66	Remaining 90%	0.178491	0.174826	0.182141
I10	RFDiseasemetaPRS	67	Remaining 90%	0.197734	0.193869	0.201581
I10	RFDiseasemetaPRS	68	Remaining 90%	0.219041	0.214964	0.223098
I10	RFDiseasemetaPRS	69	Remaining 90%	0.239451	0.235178	0.2437
I10	RFDiseasemetaPRS	70	Remaining 90%	0.25941	0.254949	0.263844
I10	RFDiseasemetaPRS	71	Remaining 90%	0.280921	0.276259	0.285553
I10	RFDiseasemetaPRS	72	Remaining 90%	0.302732	0.297867	0.307563
I10	RFDiseasemetaPRS	73	Remaining 90%	0.32427	0.319202	0.329301
I10	RFDiseasemetaPRS	74	Remaining 90%	0.34444	0.339172	0.349667
I10	RFDiseasemetaPRS	75	Remaining 90%	0.364105	0.358619	0.369543
I10	RFDiseasemetaPRS	76	Remaining 90%	0.384822	0.379068	0.390522
I10	RFDiseasemetaPRS	77	Remaining 90%	0.405698	0.399628	0.411707
I10	RFDiseasemetaPRS	78	Remaining 90%	0.422802	0.416431	0.429103
I10	RFDiseasemetaPRS	79	Remaining 90%	0.439889	0.433136	0.446561
I10	RFDiseasemetaPRS	80	Remaining 90%	0.454716	0.447521	0.461818
I10	RFDiseasemetaPRS	81	Remaining 90%	0.467109	0.459401	0.474708
I10	RFDiseasemetaPRS	82	Remaining 90%	0.47927	0.470826	0.487579
I10	RFDiseasemetaPRS	83	Remaining 90%	0.484565	0.475509	0.493465
I10	RFDiseasemetaPRS	84	Remaining 90%	0.491049	0.480049	0.501816
I10	RFDiseasemetaPRS	30	Top 10%	0.00017819	0	0.000527343
I10	RFDiseasemetaPRS	32	Top 10%	0.000356379	0	0.000850077
I10	RFDiseasemetaPRS	34	Top 10%	0.000712758	1.4273e-05	0.00141076
I10	RFDiseasemetaPRS	35	Top 10%	0.00142552	0.000437918	0.00241214
I10	RFDiseasemetaPRS	36	Top 10%	0.00196009	0.000802235	0.00311659
I10	RFDiseasemetaPRS	37	Top 10%	0.00213827	0.000929016	0.00334607
I10	RFDiseasemetaPRS	38	Top 10%	0.00231647	0.00105791	0.00357343
I10	RFDiseasemetaPRS	39	Top 10%	0.00267284	0.00132112	0.00402274
I10	RFDiseasemetaPRS	40	Top 10%	0.00374198	0.00214326	0.00533815
I10	RFDiseasemetaPRS	41	Top 10%	0.00552388	0.00358285	0.00746112
I10	RFDiseasemetaPRS	42	Top 10%	0.0067712	0.0046233	0.00891448
I10	RFDiseasemetaPRS	43	Top 10%	0.00819672	0.00583495	0.0105529
I10	RFDiseasemetaPRS	44	Top 10%	0.0106914	0.00799697	0.0133785
I10	RFDiseasemetaPRS	45	Top 10%	0.0128296	0.00988088	0.0157696
I10	RFDiseasemetaPRS	46	Top 10%	0.0165716	0.013226	0.0199059
I10	RFDiseasemetaPRS	47	Top 10%	0.0215609	0.0177535	0.0253536
I10	RFDiseasemetaPRS	48	Top 10%	0.0269066	0.0226639	0.0311309
I10	RFDiseasemetaPRS	49	Top 10%	0.0315396	0.0269562	0.0361013
I10	RFDiseasemetaPRS	50	Top 10%	0.0381326	0.0331088	0.0431302
I10	RFDiseasemetaPRS	51	Top 10%	0.0466857	0.0411502	0.0521892
I10	RFDiseasemetaPRS	52	Top 10%	0.0547042	0.0487359	0.0606351
I10	RFDiseasemetaPRS	53	Top 10%	0.0657561	0.0592487	0.0722186
I10	RFDiseasemetaPRS	54	Top 10%	0.0783132	0.0712529	0.0853197
I10	RFDiseasemetaPRS	55	Top 10%	0.0915527	0.0839615	0.0990809
I10	RFDiseasemetaPRS	56	Top 10%	0.107989	0.0997941	0.11611
I10	RFDiseasemetaPRS	57	Top 10%	0.12538	0.116597	0.134075
I10	RFDiseasemetaPRS	58	Top 10%	0.140306	0.131053	0.14946
I10	RFDiseasemetaPRS	59	Top 10%	0.158576	0.148784	0.168255
I10	RFDiseasemetaPRS	60	Top 10%	0.178039	0.167708	0.188242
I10	RFDiseasemetaPRS	61	Top 10%	0.199536	0.18865	0.210277
I10	RFDiseasemetaPRS	62	Top 10%	0.219966	0.208586	0.231183
I10	RFDiseasemetaPRS	63	Top 10%	0.247486	0.235483	0.259301
I10	RFDiseasemetaPRS	64	Top 10%	0.271873	0.259365	0.284171
I10	RFDiseasemetaPRS	65	Top 10%	0.300437	0.287374	0.31326
I10	RFDiseasemetaPRS	66	Top 10%	0.326347	0.312808	0.339618
I10	RFDiseasemetaPRS	67	Top 10%	0.357148	0.343083	0.370913
I10	RFDiseasemetaPRS	68	Top 10%	0.385086	0.370581	0.399257
I10	RFDiseasemetaPRS	69	Top 10%	0.411594	0.396691	0.426128
I10	RFDiseasemetaPRS	70	Top 10%	0.440628	0.425306	0.455541
I10	RFDiseasemetaPRS	71	Top 10%	0.466653	0.450963	0.481894
I10	RFDiseasemetaPRS	72	Top 10%	0.494295	0.478212	0.509882
I10	RFDiseasemetaPRS	73	Top 10%	0.51879	0.502317	0.534717
I10	RFDiseasemetaPRS	74	Top 10%	0.538056	0.521239	0.554282
I10	RFDiseasemetaPRS	75	Top 10%	0.56358	0.546217	0.580279
I10	RFDiseasemetaPRS	76	Top 10%	0.591124	0.572981	0.608497
I10	RFDiseasemetaPRS	77	Top 10%	0.605701	0.58704	0.623518
I10	RFDiseasemetaPRS	78	Top 10%	0.626499	0.606928	0.645096
I10	RFDiseasemetaPRS	79	Top 10%	0.643124	0.622557	0.66257
I10	RFDiseasemetaPRS	80	Top 10%	0.660968	0.639071	0.681536
I10	RFDiseasemetaPRS	81	Top 10%	0.670438	0.647484	0.691898
I10	RFDiseasemetaPRS	82	Top 10%	0.678411	0.654122	0.700995
I10	RFDiseasemetaPRS	83	Top 10%	0.683359	0.657364	0.707381
I10	disease PRS	32	Remaining 90%	1.97707e-05	0	5.85193e-05
I10	disease PRS	33	Remaining 90%	3.95413e-05	0	9.43392e-05
I10	disease PRS	34	Remaining 90%	7.90826e-05	1.58314e-06	0.000156576
I10	disease PRS	35	Remaining 90%	0.000138395	3.58742e-05	0.000240905
I10	disease PRS	36	Remaining 90%	0.000197707	7.51736e-05	0.000320225
I10	disease PRS	37	Remaining 90%	0.000316331	0.000161344	0.000471293
I10	disease PRS	38	Remaining 90%	0.000494266	0.000300547	0.000687949
I10	disease PRS	39	Remaining 90%	0.000790826	0.000545818	0.00103578
I10	disease PRS	40	Remaining 90%	0.0010083	0.000731676	0.00128485
I10	disease PRS	41	Remaining 90%	0.00140372	0.00107738	0.00172995
I10	disease PRS	42	Remaining 90%	0.00189798	0.0015186	0.00227722
I10	disease PRS	43	Remaining 90%	0.00253065	0.0020927	0.0029684
I10	disease PRS	44	Remaining 90%	0.00359826	0.0030763	0.00411994
I10	disease PRS	45	Remaining 90%	0.00470542	0.00410884	0.00530163
I10	disease PRS	46	Remaining 90%	0.00604982	0.0053738	0.00672538
I10	disease PRS	47	Remaining 90%	0.00753262	0.00677882	0.00828585
I10	disease PRS	48	Remaining 90%	0.00948992	0.00864463	0.0103345
I10	disease PRS	49	Remaining 90%	0.0120206	0.0110704	0.0129698
I10	disease PRS	50	Remaining 90%	0.0150059	0.0139458	0.0160649
I10	disease PRS	51	Remaining 90%	0.0187228	0.0175409	0.0199034
I10	disease PRS	52	Remaining 90%	0.0231712	0.0218592	0.0244814
I10	disease PRS	53	Remaining 90%	0.0287486	0.0272912	0.0302038
I10	disease PRS	54	Remaining 90%	0.0338822	0.0323033	0.0354585
I10	disease PRS	55	Remaining 90%	0.040476	0.0387538	0.0421952
I10	disease PRS	56	Remaining 90%	0.048041	0.046167	0.0499114
I10	disease PRS	57	Remaining 90%	0.0566767	0.0546416	0.0587074
I10	disease PRS	58	Remaining 90%	0.0652048	0.0630211	0.0673834
I10	disease PRS	59	Remaining 90%	0.0747903	0.0724491	0.0771255
I10	disease PRS	60	Remaining 90%	0.0859903	0.0834763	0.0884975
I10	disease PRS	61	Remaining 90%	0.0992708	0.0965648	0.101969
I10	disease PRS	62	Remaining 90%	0.11238	0.109496	0.115255
I10	disease PRS	63	Remaining 90%	0.127273	0.124198	0.130337
I10	disease PRS	64	Remaining 90%	0.142955	0.13969	0.146208
I10	disease PRS	65	Remaining 90%	0.16061	0.157142	0.164064
I10	disease PRS	66	Remaining 90%	0.179751	0.176076	0.183411
I10	disease PRS	67	Remaining 90%	0.198924	0.195049	0.202779
I10	disease PRS	68	Remaining 90%	0.22006	0.215977	0.224123
I10	disease PRS	69	Remaining 90%	0.240407	0.236129	0.244661
I10	disease PRS	70	Remaining 90%	0.260302	0.255838	0.26474
I10	disease PRS	71	Remaining 90%	0.281927	0.27726	0.286563
I10	disease PRS	72	Remaining 90%	0.303978	0.299107	0.308814
I10	disease PRS	73	Remaining 90%	0.32558	0.320505	0.330616
I10	disease PRS	74	Remaining 90%	0.345459	0.340187	0.350688
I10	disease PRS	75	Remaining 90%	0.365002	0.359515	0.370442
I10	disease PRS	76	Remaining 90%	0.386226	0.380463	0.391935
I10	disease PRS	77	Remaining 90%	0.406756	0.400682	0.412767
I10	disease PRS	78	Remaining 90%	0.424056	0.417678	0.430363
I10	disease PRS	79	Remaining 90%	0.440345	0.433604	0.447006
I10	disease PRS	80	Remaining 90%	0.454978	0.4478	0.462062
I10	disease PRS	81	Remaining 90%	0.466432	0.458781	0.473975
I10	disease PRS	82	Remaining 90%	0.47907	0.470659	0.487347
I10	disease PRS	83	Remaining 90%	0.48491	0.47583	0.493833
I10	disease PRS	84	Remaining 90%	0.491389	0.480372	0.502173
I10	disease PRS	30	Top 10%	0.00017819	0	0.000527343
I10	disease PRS	32	Top 10%	0.000356379	0	0.000850077
I10	disease PRS	34	Top 10%	0.000712758	1.4273e-05	0.00141076
I10	disease PRS	35	Top 10%	0.00142552	0.000437918	0.00241214
I10	disease PRS	36	Top 10%	0.00196009	0.000802235	0.00311659
I10	disease PRS	37	Top 10%	0.00213827	0.000929016	0.00334607
I10	disease PRS	38	Top 10%	0.00231647	0.00105791	0.00357343
I10	disease PRS	39	Top 10%	0.00267284	0.00132112	0.00402274
I10	disease PRS	40	Top 10%	0.00320741	0.00172697	0.00468566
I10	disease PRS	41	Top 10%	0.00498931	0.00314418	0.00683102
I10	disease PRS	42	Top 10%	0.00605845	0.00402612	0.00808663
I10	disease PRS	43	Top 10%	0.00730577	0.0050752	0.00953135
I10	disease PRS	44	Top 10%	0.00962224	0.0070649	0.012173
I10	disease PRS	45	Top 10%	0.0117605	0.00893594	0.014577
I10	disease PRS	46	Top 10%	0.0155025	0.012265	0.0187294
I10	disease PRS	47	Top 10%	0.019779	0.0161293	0.0234152
I10	disease PRS	48	Top 10%	0.0245902	0.0205298	0.0286337
I10	disease PRS	49	Top 10%	0.028154	0.0238166	0.032472
I10	disease PRS	50	Top 10%	0.0340342	0.0292787	0.0387664
I10	disease PRS	51	Top 10%	0.0418746	0.0366197	0.0471008
I10	disease PRS	52	Top 10%	0.0498931	0.0441796	0.0555724
I10	disease PRS	53	Top 10%	0.0598736	0.0536457	0.0660605
I10	disease PRS	54	Top 10%	0.0709802	0.0642343	0.0776775
I10	disease PRS	55	Top 10%	0.0851057	0.0777625	0.0923904
I10	disease PRS	56	Top 10%	0.100062	0.0921407	0.107913
I10	disease PRS	57	Top 10%	0.115933	0.107446	0.124339
I10	disease PRS	58	Top 10%	0.13028	0.121315	0.139153
I10	disease PRS	59	Top 10%	0.149695	0.140129	0.159154
I10	disease PRS	60	Top 10%	0.169071	0.158948	0.179072
I10	disease PRS	61	Top 10%	0.190926	0.180218	0.201495
I10	disease PRS	62	Top 10%	0.212594	0.201346	0.223684
I10	disease PRS	63	Top 10%	0.237683	0.225853	0.249333
I10	disease PRS	64	Top 10%	0.26024	0.247926	0.272352
I10	disease PRS	65	Top 10%	0.289321	0.276421	0.301991
I10	disease PRS	66	Top 10%	0.314531	0.301151	0.327655
I10	disease PRS	67	Top 10%	0.345844	0.33191	0.359489
I10	disease PRS	68	Top 10%	0.375254	0.36084	0.389343
I10	disease PRS	69	Top 10%	0.402341	0.387502	0.41682
I10	disease PRS	70	Top 10%	0.431946	0.416664	0.446828
I10	disease PRS	71	Top 10%	0.456973	0.441322	0.472186
I10	disease PRS	72	Top 10%	0.482461	0.466429	0.498011
I10	disease PRS	73	Top 10%	0.506287	0.489866	0.52218
I10	disease PRS	74	Top 10%	0.528107	0.511301	0.544334
I10	disease PRS	75	Top 10%	0.554458	0.537108	0.571159
I10	disease PRS	76	Top 10%	0.576824	0.558863	0.594053
I10	disease PRS	77	Top 10%	0.594694	0.576092	0.612481
I10	disease PRS	78	Top 10%	0.613546	0.594101	0.632059
I10	disease PRS	79	Top 10%	0.637977	0.617061	0.657751
I10	disease PRS	80	Top 10%	0.658089	0.635618	0.679175
I10	disease PRS	81	Top 10%	0.677565	0.652697	0.700653
I10	disease PRS	82	Top 10%	0.680726	0.655251	0.704319
T2D	RFDiseasemetaPRS	34	Remaining 90%	1.97707e-05	0	5.85193e-05
T2D	RFDiseasemetaPRS	36	Remaining 90%	5.9312e-05	0	0.000126424
T2D	RFDiseasemetaPRS	37	Remaining 90%	7.90826e-05	1.58314e-06	0.000156576
T2D	RFDiseasemetaPRS	38	Remaining 90%	0.000118624	2.37079e-05	0.000213531
T2D	RFDiseasemetaPRS	39	Remaining 90%	0.000158165	4.8567e-05	0.000267751
T2D	RFDiseasemetaPRS	40	Remaining 90%	0.000177936	6.16902e-05	0.000294168
T2D	RFDiseasemetaPRS	41	Remaining 90%	0.000237248	0.000103022	0.000371456
T2D	RFDiseasemetaPRS	42	Remaining 90%	0.000336101	0.000176346	0.000495831
T2D	RFDiseasemetaPRS	43	Remaining 90%	0.000434954	0.000253225	0.000616651
T2D	RFDiseasemetaPRS	44	Remaining 90%	0.000691973	0.000462779	0.000921114
T2D	RFDiseasemetaPRS	45	Remaining 90%	0.000968762	0.000697609	0.00123984
T2D	RFDiseasemetaPRS	46	Remaining 90%	0.00112693	0.000834495	0.00141927
T2D	RFDiseasemetaPRS	47	Remaining 90%	0.00136418	0.00104246	0.00168578
T2D	RFDiseasemetaPRS	48	Remaining 90%	0.0018189	0.0014475	0.00219017
T2D	RFDiseasemetaPRS	49	Remaining 90%	0.00253065	0.0020927	0.0029684
T2D	RFDiseasemetaPRS	50	Remaining 90%	0.00316331	0.00267381	0.00365256
T2D	RFDiseasemetaPRS	51	Remaining 90%	0.00417161	0.00360975	0.00473315
T2D	RFDiseasemetaPRS	52	Remaining 90%	0.00504152	0.0044241	0.00565855
T2D	RFDiseasemetaPRS	53	Remaining 90%	0.00638646	0.00569197	0.00708047
T2D	RFDiseasemetaPRS	54	Remaining 90%	0.00750084	0.00674823	0.00825288
T2D	RFDiseasemetaPRS	55	Remaining 90%	0.00866726	0.00785781	0.00947605
T2D	RFDiseasemetaPRS	56	Remaining 90%	0.0102473	0.00936548	0.0111284
T2D	RFDiseasemetaPRS	57	Remaining 90%	0.011804	0.0108548	0.0127522
T2D	RFDiseasemetaPRS	58	Remaining 90%	0.0139839	0.0129459	0.0150209
T2D	RFDiseasemetaPRS	59	Remaining 90%	0.0162247	0.0151006	0.0173475
T2D	RFDiseasemetaPRS	60	Remaining 90%	0.0184842	0.0172776	0.0196892
T2D	RFDiseasemetaPRS	61	Remaining 90%	0.0213793	0.0200721	0.0226847
T2D	RFDiseasemetaPRS	62	Remaining 90%	0.0244667	0.0230575	0.0258739
T2D	RFDiseasemetaPRS	63	Remaining 90%	0.0273812	0.0258795	0.0288806
T2D	RFDiseasemetaPRS	64	Remaining 90%	0.030502	0.0289044	0.0320969
T2D	RFDiseasemetaPRS	65	Remaining 90%	0.0343681	0.0326555	0.0360776
T2D	RFDiseasemetaPRS	66	Remaining 90%	0.0382811	0.0364558	0.040103
T2D	RFDiseasemetaPRS	67	Remaining 90%	0.0423418	0.0404021	0.0442775
T2D	RFDiseasemetaPRS	68	Remaining 90%	0.0470989	0.045028	0.0491652
T2D	RFDiseasemetaPRS	69	Remaining 90%	0.0530476	0.050817	0.0552729
T2D	RFDiseasemetaPRS	70	Remaining 90%	0.0590139	0.0566261	0.0613956
T2D	RFDiseasemetaPRS	71	Remaining 90%	0.06376	0.0612472	0.0662661
T2D	RFDiseasemetaPRS	72	Remaining 90%	0.0701464	0.0674645	0.0728207
T2D	RFDiseasemetaPRS	73	Remaining 90%	0.0756599	0.0728294	0.0784818
T2D	RFDiseasemetaPRS	74	Remaining 90%	0.0825597	0.0795376	0.0855719
T2D	RFDiseasemetaPRS	75	Remaining 90%	0.0882584	0.0850671	0.0914386
T2D	RFDiseasemetaPRS	76	Remaining 90%	0.0946871	0.0912841	0.0980773
T2D	RFDiseasemetaPRS	77	Remaining 90%	0.101191	0.0975493	0.104817
T2D	RFDiseasemetaPRS	78	Remaining 90%	0.108264	0.104337	0.112174
T2D	RFDiseasemetaPRS	79	Remaining 90%	0.115295	0.111036	0.119534
T2D	RFDiseasemetaPRS	80	Remaining 90%	0.120955	0.116364	0.125521
T2D	RFDiseasemetaPRS	81	Remaining 90%	0.124598	0.119726	0.129443
T2D	RFDiseasemetaPRS	82	Remaining 90%	0.126697	0.121592	0.131772
T2D	RFDiseasemetaPRS	83	Remaining 90%	0.129553	0.123879	0.13519
T2D	RFDiseasemetaPRS	84	Remaining 90%	0.131147	0.124672	0.137574
T2D	RFDiseasemetaPRS	85	Remaining 90%	0.143384	0.118376	0.167683
T2D	RFDiseasemetaPRS	41	Top 10%	0.000356379	0	0.000850077
T2D	RFDiseasemetaPRS	42	Top 10%	0.000534569	0	0.00113914
T2D	RFDiseasemetaPRS	43	Top 10%	0.00124733	0.000323461	0.00217034
T2D	RFDiseasemetaPRS	44	Top 10%	0.0017819	0.00067786	0.00288471
T2D	RFDiseasemetaPRS	45	Top 10%	0.00285103	0.00145507	0.00424505
T2D	RFDiseasemetaPRS	46	Top 10%	0.0033856	0.0018647	0.00490419
T2D	RFDiseasemetaPRS	47	Top 10%	0.00498931	0.00314418	0.00683102
T2D	RFDiseasemetaPRS	48	Top 10%	0.00623664	0.00417479	0.00829421
T2D	RFDiseasemetaPRS	49	Top 10%	0.00694939	0.00477357	0.00912046
T2D	RFDiseasemetaPRS	50	Top 10%	0.00873129	0.00629428	0.0111623
T2D	RFDiseasemetaPRS	51	Top 10%	0.0101568	0.00753001	0.0127767
T2D	RFDiseasemetaPRS	52	Top 10%	0.0126515	0.00972301	0.0155713
T2D	RFDiseasemetaPRS	53	Top 10%	0.014434	0.0113085	0.0175496
T2D	RFDiseasemetaPRS	54	Top 10%	0.0169441	0.01356	0.0203166
T2D	RFDiseasemetaPRS	55	Top 10%	0.0211119	0.0173356	0.0248736
T2D	RFDiseasemetaPRS	56	Top 10%	0.0249912	0.0208796	0.0290856
T2D	RFDiseasemetaPRS	57	Top 10%	0.0276484	0.0233173	0.0319603
T2D	RFDiseasemetaPRS	58	Top 10%	0.0311609	0.0265495	0.0357504
T2D	RFDiseasemetaPRS	59	Top 10%	0.0385841	0.0334207	0.04372
T2D	RFDiseasemetaPRS	60	Top 10%	0.0441774	0.0386263	0.0496963
T2D	RFDiseasemetaPRS	61	Top 10%	0.0510246	0.0450235	0.0569879
T2D	RFDiseasemetaPRS	62	Top 10%	0.05789	0.0514596	0.0642767
T2D	RFDiseasemetaPRS	63	Top 10%	0.06614	0.0592187	0.0730104
T2D	RFDiseasemetaPRS	64	Top 10%	0.0725331	0.0652466	0.0797627
T2D	RFDiseasemetaPRS	65	Top 10%	0.0816938	0.0738976	0.0894245
T2D	RFDiseasemetaPRS	66	Top 10%	0.0892423	0.0810343	0.0973769
T2D	RFDiseasemetaPRS	67	Top 10%	0.101789	0.0929194	0.110573
T2D	RFDiseasemetaPRS	68	Top 10%	0.114848	0.105327	0.124268
T2D	RFDiseasemetaPRS	69	Top 10%	0.123517	0.113572	0.133351
T2D	RFDiseasemetaPRS	70	Top 10%	0.13405	0.123584	0.144391
T2D	RFDiseasemetaPRS	71	Top 10%	0.150137	0.138883	0.161244
T2D	RFDiseasemetaPRS	72	Top 10%	0.164424	0.152482	0.176197
T2D	RFDiseasemetaPRS	73	Top 10%	0.174784	0.16233	0.187053
T2D	RFDiseasemetaPRS	74	Top 10%	0.184466	0.171503	0.197226
T2D	RFDiseasemetaPRS	75	Top 10%	0.197917	0.184188	0.211416
T2D	RFDiseasemetaPRS	76	Top 10%	0.209661	0.195176	0.223885
T2D	RFDiseasemetaPRS	77	Top 10%	0.222787	0.207355	0.237919
T2D	RFDiseasemetaPRS	78	Top 10%	0.231012	0.214898	0.246794
T2D	RFDiseasemetaPRS	79	Top 10%	0.241334	0.224175	0.258113
T2D	RFDiseasemetaPRS	80	Top 10%	0.253208	0.23459	0.271374
T2D	RFDiseasemetaPRS	81	Top 10%	0.258382	0.23896	0.277309
T2D	RFDiseasemetaPRS	82	Top 10%	0.26563	0.244672	0.286006
T2D	RFDiseasemetaPRS	83	Top 10%	0.27008	0.247431	0.292047
T2D	disease PRS	34	Remaining 90%	1.97707e-05	0	5.85193e-05
T2D	disease PRS	36	Remaining 90%	5.9312e-05	0	0.000126424
T2D	disease PRS	37	Remaining 90%	7.90826e-05	1.58314e-06	0.000156576
T2D	disease PRS	38	Remaining 90%	0.000118624	2.37079e-05	0.000213531
T2D	disease PRS	39	Remaining 90%	0.000158165	4.8567e-05	0.000267751
T2D	disease PRS	40	Remaining 90%	0.000177936	6.16902e-05	0.000294168
T2D	disease PRS	41	Remaining 90%	0.000237248	0.000103022	0.000371456
T2D	disease PRS	42	Remaining 90%	0.000355872	0.000191486	0.00052023
T2D	disease PRS	43	Remaining 90%	0.000494266	0.000300547	0.000687949
T2D	disease PRS	44	Remaining 90%	0.000771056	0.000529127	0.00101293
T2D	disease PRS	45	Remaining 90%	0.00108739	0.000800125	0.00137456
T2D	disease PRS	46	Remaining 90%	0.00126532	0.000955472	0.00157508
T2D	disease PRS	47	Remaining 90%	0.00150257	0.00116495	0.00184007
T2D	disease PRS	48	Remaining 90%	0.00199684	0.00160772	0.0023858
T2D	disease PRS	49	Remaining 90%	0.00258996	0.00214692	0.0030328
T2D	disease PRS	50	Remaining 90%	0.00316331	0.00267381	0.00365256
T2D	disease PRS	51	Remaining 90%	0.00407276	0.00351757	0.00462763
T2D	disease PRS	52	Remaining 90%	0.00500198	0.00438698	0.0056166
T2D	disease PRS	53	Remaining 90%	0.00614909	0.00546755	0.00683015
T2D	disease PRS	54	Remaining 90%	0.00724361	0.00650392	0.00798275
T2D	disease PRS	55	Remaining 90%	0.00847036	0.00767001	0.00927005
T2D	disease PRS	56	Remaining 90%	0.0100505	0.00917698	0.0109233
T2D	disease PRS	57	Remaining 90%	0.0115655	0.0106258	0.0125044
T2D	disease PRS	58	Remaining 90%	0.0136816	0.0126546	0.0147076
T2D	disease PRS	59	Remaining 90%	0.0162347	0.0151092	0.017359
T2D	disease PRS	60	Remaining 90%	0.0186111	0.017399	0.0198217
T2D	disease PRS	61	Remaining 90%	0.0215317	0.0202186	0.0228432
T2D	disease PRS	62	Remaining 90%	0.0245981	0.0231839	0.0260103
T2D	disease PRS	63	Remaining 90%	0.0276408	0.0261304	0.0291488
T2D	disease PRS	64	Remaining 90%	0.0308418	0.0292337	0.0324472
T2D	disease PRS	65	Remaining 90%	0.0347929	0.0330681	0.0365147
T2D	disease PRS	66	Remaining 90%	0.0387982	0.0369586	0.0406341
T2D	disease PRS	67	Remaining 90%	0.0433097	0.0413445	0.045271
T2D	disease PRS	68	Remaining 90%	0.0482941	0.0461932	0.0503904
T2D	disease PRS	69	Remaining 90%	0.0542547	0.0519959	0.0565081
T2D	disease PRS	70	Remaining 90%	0.0599615	0.0575538	0.0623631
T2D	disease PRS	71	Remaining 90%	0.0651316	0.0625888	0.0676676
T2D	disease PRS	72	Remaining 90%	0.0717453	0.0690291	0.0744537
T2D	disease PRS	73	Remaining 90%	0.0775402	0.0746697	0.0804019
T2D	disease PRS	74	Remaining 90%	0.0846611	0.0815952	0.0877168
T2D	disease PRS	75	Remaining 90%	0.0905407	0.0873026	0.0937672
T2D	disease PRS	76	Remaining 90%	0.0969268	0.0934812	0.100359
T2D	disease PRS	77	Remaining 90%	0.103533	0.0998476	0.107203
T2D	disease PRS	78	Remaining 90%	0.110284	0.106329	0.114222
T2D	disease PRS	79	Remaining 90%	0.117232	0.112949	0.121494
T2D	disease PRS	80	Remaining 90%	0.122912	0.118298	0.127502
T2D	disease PRS	81	Remaining 90%	0.126553	0.121659	0.13142
T2D	disease PRS	82	Remaining 90%	0.128653	0.123527	0.133749
T2D	disease PRS	83	Remaining 90%	0.131512	0.125818	0.137169
T2D	disease PRS	84	Remaining 90%	0.133117	0.126615	0.139572
T2D	disease PRS	85	Remaining 90%	0.145327	0.120365	0.169581
T2D	disease PRS	41	Top 10%	0.000356379	0	0.000850077
T2D	disease PRS	43	Top 10%	0.000712758	1.4273e-05	0.00141076
T2D	disease PRS	44	Top 10%	0.00106914	0.000213757	0.00192379
T2D	disease PRS	45	Top 10%	0.0017819	0.00067786	0.00288471
T2D	disease PRS	46	Top 10%	0.00213827	0.000929016	0.00334607
T2D	disease PRS	47	Top 10%	0.00374198	0.00214326	0.00533815
T2D	disease PRS	48	Top 10%	0.00463293	0.00285467	0.00640802
T2D	disease PRS	49	Top 10%	0.00641482	0.00432389	0.00850137
T2D	disease PRS	50	Top 10%	0.00873129	0.00629428	0.0111623
T2D	disease PRS	51	Top 10%	0.0110478	0.00830924	0.0137787
T2D	disease PRS	52	Top 10%	0.0130078	0.0100389	0.0159679
T2D	disease PRS	53	Top 10%	0.0165742	0.013228	0.019909
T2D	disease PRS	54	Top 10%	0.0192626	0.0156583	0.0228538
T2D	disease PRS	55	Top 10%	0.0228869	0.0189596	0.0267985
T2D	disease PRS	56	Top 10%	0.0267644	0.0225149	0.0309954
T2D	disease PRS	57	Top 10%	0.0297927	0.0253032	0.0342616
T2D	disease PRS	58	Top 10%	0.0338749	0.0290745	0.0386516
T2D	disease PRS	59	Top 10%	0.0384613	0.0333281	0.0435672
T2D	disease PRS	60	Top 10%	0.0429698	0.0375233	0.0483855
T2D	disease PRS	61	Top 10%	0.0495612	0.0436746	0.0554116
T2D	disease PRS	62	Top 10%	0.0565787	0.0502489	0.0628664
T2D	disease PRS	63	Top 10%	0.0636277	0.0568715	0.0703355
T2D	disease PRS	64	Top 10%	0.0692742	0.0621871	0.0763076
T2D	disease PRS	65	Top 10%	0.0776149	0.070051	0.0851172
T2D	disease PRS	66	Top 10%	0.0842599	0.0763258	0.0921259
T2D	disease PRS	67	Top 10%	0.092546	0.0841578	0.100857
T2D	disease PRS	68	Top 10%	0.103389	0.0944279	0.112261
T2D	disease PRS	69	Top 10%	0.111897	0.102494	0.121202
T2D	disease PRS	70	Top 10%	0.124629	0.114572	0.134571
T2D	disease PRS	71	Top 10%	0.136516	0.12586	0.147042
T2D	disease PRS	72	Top 10%	0.148436	0.137186	0.159539
T2D	disease PRS	73	Top 10%	0.15608	0.144433	0.167568
T2D	disease PRS	74	Top 10%	0.163649	0.151582	0.175544
T2D	disease PRS	75	Top 10%	0.175198	0.162426	0.187776
T2D	disease PRS	76	Top 10%	0.18716	0.173564	0.200533
T2D	disease PRS	77	Top 10%	0.199084	0.184587	0.213323
T2D	disease PRS	78	Top 10%	0.210153	0.19471	0.2253
T2D	disease PRS	79	Top 10%	0.221096	0.20453	0.237317
T2D	disease PRS	80	Top 10%	0.232569	0.214579	0.250146
T2D	disease PRS	81	Top 10%	0.237801	0.218951	0.256196
T2D	disease PRS	82	Top 10%	0.24506	0.224614	0.264967
T2D	disease PRS	83	Top 10%	0.249501	0.227327	0.271038
CAD	RFDiseasemetaPRS	35	Remaining 90%	0.000114521	2.28879e-05	0.000206146
CAD	RFDiseasemetaPRS	36	Remaining 90%	0.000286303	0.000141427	0.000431159
CAD	RFDiseasemetaPRS	37	Remaining 90%	0.000362651	0.000199602	0.000525673
CAD	RFDiseasemetaPRS	38	Remaining 90%	0.000400825	0.000229412	0.000572208
CAD	RFDiseasemetaPRS	39	Remaining 90%	0.000515346	0.000320991	0.000709663
CAD	RFDiseasemetaPRS	40	Remaining 90%	0.000668041	0.000446772	0.000889261
CAD	RFDiseasemetaPRS	41	Remaining 90%	0.000897083	0.000640698	0.0011534
CAD	RFDiseasemetaPRS	42	Remaining 90%	0.00108795	0.00080563	0.0013702
CAD	RFDiseasemetaPRS	43	Remaining 90%	0.00143152	0.00110772	0.00175521
CAD	RFDiseasemetaPRS	44	Remaining 90%	0.00181325	0.00144889	0.00217748
CAD	RFDiseasemetaPRS	45	Remaining 90%	0.0021759	0.00177683	0.00257482
CAD	RFDiseasemetaPRS	46	Remaining 90%	0.00236677	0.0019506	0.00278277
CAD	RFDiseasemetaPRS	47	Remaining 90%	0.00278669	0.00233519	0.00323797
CAD	RFDiseasemetaPRS	48	Remaining 90%	0.00337838	0.00288139	0.00387512
CAD	RFDiseasemetaPRS	49	Remaining 90%	0.00456177	0.00398458	0.00513862
CAD	RFDiseasemetaPRS	50	Remaining 90%	0.00511528	0.00450424	0.00572595
CAD	RFDiseasemetaPRS	51	Remaining 90%	0.0066995	0.00600073	0.00739777
CAD	RFDiseasemetaPRS	52	Remaining 90%	0.00830279	0.0075255	0.00907948
CAD	RFDiseasemetaPRS	53	Remaining 90%	0.00988755	0.00903994	0.0107344
CAD	RFDiseasemetaPRS	54	Remaining 90%	0.0116935	0.010772	0.012614
CAD	RFDiseasemetaPRS	55	Remaining 90%	0.0138865	0.0128822	0.0148898
CAD	RFDiseasemetaPRS	56	Remaining 90%	0.0167364	0.0156322	0.0178394
CAD	RFDiseasemetaPRS	57	Remaining 90%	0.019881	0.0186742	0.0210862
CAD	RFDiseasemetaPRS	58	Remaining 90%	0.0231898	0.0218819	0.0244959
CAD	RFDiseasemetaPRS	59	Remaining 90%	0.0272538	0.0258291	0.0286763
CAD	RFDiseasemetaPRS	60	Remaining 90%	0.0318723	0.0303232	0.0334188
CAD	RFDiseasemetaPRS	61	Remaining 90%	0.0351829	0.0335485	0.0368145
CAD	RFDiseasemetaPRS	62	Remaining 90%	0.0393737	0.0376346	0.0411096
CAD	RFDiseasemetaPRS	63	Remaining 90%	0.0441383	0.0422847	0.0459884
CAD	RFDiseasemetaPRS	64	Remaining 90%	0.0483678	0.0464154	0.0503162
CAD	RFDiseasemetaPRS	65	Remaining 90%	0.052453	0.0504068	0.0544948
CAD	RFDiseasemetaPRS	66	Remaining 90%	0.0579552	0.0557849	0.0601205
CAD	RFDiseasemetaPRS	67	Remaining 90%	0.0646774	0.0623594	0.0669896
CAD	RFDiseasemetaPRS	68	Remaining 90%	0.0691418	0.0667269	0.0715504
CAD	RFDiseasemetaPRS	69	Remaining 90%	0.0754367	0.0728855	0.0779808
CAD	RFDiseasemetaPRS	70	Remaining 90%	0.0812879	0.0786099	0.0839582
CAD	RFDiseasemetaPRS	71	Remaining 90%	0.088454	0.0856196	0.0912796
CAD	RFDiseasemetaPRS	72	Remaining 90%	0.0952569	0.0922728	0.0982311
CAD	RFDiseasemetaPRS	73	Remaining 90%	0.101961	0.0988261	0.105086
CAD	RFDiseasemetaPRS	74	Remaining 90%	0.110316	0.106985	0.113634
CAD	RFDiseasemetaPRS	75	Remaining 90%	0.117039	0.11354	0.120525
CAD	RFDiseasemetaPRS	76	Remaining 90%	0.123553	0.119869	0.127222
CAD	RFDiseasemetaPRS	77	Remaining 90%	0.131626	0.127684	0.135549
CAD	RFDiseasemetaPRS	78	Remaining 90%	0.140416	0.136165	0.144645
CAD	RFDiseasemetaPRS	79	Remaining 90%	0.147337	0.142797	0.151852
CAD	RFDiseasemetaPRS	80	Remaining 90%	0.155087	0.150145	0.160001
CAD	RFDiseasemetaPRS	81	Remaining 90%	0.161343	0.155979	0.166673
CAD	RFDiseasemetaPRS	82	Remaining 90%	0.168271	0.162272	0.174228
CAD	RFDiseasemetaPRS	83	Remaining 90%	0.170466	0.164104	0.176779
CAD	RFDiseasemetaPRS	36	Top 10%	0.000515464	0	0.00109844
CAD	RFDiseasemetaPRS	38	Top 10%	0.00189003	0.000773548	0.00300527
CAD	RFDiseasemetaPRS	39	Top 10%	0.00223368	0.00102008	0.0034458
CAD	RFDiseasemetaPRS	40	Top 10%	0.00292096	0.00153352	0.00430648
CAD	RFDiseasemetaPRS	41	Top 10%	0.00412371	0.00247596	0.00576874
CAD	RFDiseasemetaPRS	42	Top 10%	0.00584192	0.00388209	0.00779791
CAD	RFDiseasemetaPRS	43	Top 10%	0.00652921	0.00445789	0.00859622
CAD	RFDiseasemetaPRS	44	Top 10%	0.00841924	0.00606906	0.0107639
CAD	RFDiseasemetaPRS	45	Top 10%	0.00945017	0.00696137	0.0119327
CAD	RFDiseasemetaPRS	46	Top 10%	0.0108247	0.00816269	0.0134796
CAD	RFDiseasemetaPRS	47	Top 10%	0.0127148	0.0098321	0.0155891
CAD	RFDiseasemetaPRS	48	Top 10%	0.0140893	0.0110567	0.0171127
CAD	RFDiseasemetaPRS	49	Top 10%	0.0159794	0.0127525	0.0191957
CAD	RFDiseasemetaPRS	50	Top 10%	0.0176976	0.0143044	0.0210792
CAD	RFDiseasemetaPRS	51	Top 10%	0.0230241	0.0191633	0.0268696
CAD	RFDiseasemetaPRS	52	Top 10%	0.0257732	0.0216937	0.0298357
CAD	RFDiseasemetaPRS	53	Top 10%	0.0288682	0.0245568	0.0331605
CAD	RFDiseasemetaPRS	54	Top 10%	0.0359479	0.0311507	0.0407213
CAD	RFDiseasemetaPRS	55	Top 10%	0.0418913	0.0367214	0.0470334
CAD	RFDiseasemetaPRS	56	Top 10%	0.0465207	0.0410758	0.0519347
CAD	RFDiseasemetaPRS	57	Top 10%	0.0510723	0.0453661	0.0567444
CAD	RFDiseasemetaPRS	58	Top 10%	0.0572391	0.0511911	0.0632485
CAD	RFDiseasemetaPRS	59	Top 10%	0.0669937	0.0604371	0.0735046
CAD	RFDiseasemetaPRS	60	Top 10%	0.0719261	0.0651221	0.0786806
CAD	RFDiseasemetaPRS	61	Top 10%	0.0804817	0.0732599	0.0876472
CAD	RFDiseasemetaPRS	62	Top 10%	0.0840612	0.0766674	0.0913957
CAD	RFDiseasemetaPRS	63	Top 10%	0.0892926	0.0816471	0.0968745
CAD	RFDiseasemetaPRS	64	Top 10%	0.0990074	0.0909041	0.107039
CAD	RFDiseasemetaPRS	65	Top 10%	0.107712	0.0992086	0.116134
CAD	RFDiseasemetaPRS	66	Top 10%	0.118264	0.109287	0.12715
CAD	RFDiseasemetaPRS	67	Top 10%	0.125414	0.116122	0.134608
CAD	RFDiseasemetaPRS	68	Top 10%	0.137687	0.127861	0.147402
CAD	RFDiseasemetaPRS	69	Top 10%	0.151717	0.141298	0.162011
CAD	RFDiseasemetaPRS	70	Top 10%	0.162131	0.151273	0.17285
CAD	RFDiseasemetaPRS	71	Top 10%	0.177571	0.166069	0.188915
CAD	RFDiseasemetaPRS	72	Top 10%	0.186005	0.174145	0.197695
CAD	RFDiseasemetaPRS	73	Top 10%	0.19749	0.185113	0.20968
CAD	RFDiseasemetaPRS	74	Top 10%	0.210164	0.197185	0.222933
CAD	RFDiseasemetaPRS	75	Top 10%	0.222584	0.208969	0.235964
CAD	RFDiseasemetaPRS	76	Top 10%	0.242019	0.227302	0.256456
CAD	RFDiseasemetaPRS	77	Top 10%	0.251005	0.235706	0.265997
CAD	RFDiseasemetaPRS	78	Top 10%	0.263866	0.247618	0.279763
CAD	RFDiseasemetaPRS	79	Top 10%	0.284817	0.266753	0.302436
CAD	RFDiseasemetaPRS	80	Top 10%	0.295839	0.276619	0.314548
CAD	RFDiseasemetaPRS	81	Top 10%	0.300809	0.280886	0.320181
CAD	RFDiseasemetaPRS	82	Top 10%	0.308274	0.286773	0.329127
CAD	RFDiseasemetaPRS	84	Top 10%	0.322685	0.286976	0.356605
CAD	disease PRS	35	Remaining 90%	0.000114521	2.28879e-05	0.000206146
CAD	disease PRS	36	Remaining 90%	0.000286303	0.000141427	0.000431159
CAD	disease PRS	37	Remaining 90%	0.000362651	0.000199602	0.000525673
CAD	disease PRS	38	Remaining 90%	0.000400825	0.000229412	0.000572208
CAD	disease PRS	39	Remaining 90%	0.000515346	0.000320991	0.000709663
CAD	disease PRS	40	Remaining 90%	0.000744388	0.000510825	0.000977897
CAD	disease PRS	41	Remaining 90%	0.00103069	0.000755892	0.00130542
CAD	disease PRS	42	Remaining 90%	0.00114521	0.000855563	0.00143478
CAD	disease PRS	43	Remaining 90%	0.00156512	0.00122657	0.00190356
CAD	disease PRS	44	Remaining 90%	0.0020423	0.00165565	0.00242879
CAD	disease PRS	45	Remaining 90%	0.00236677	0.0019506	0.00278277
CAD	disease PRS	46	Remaining 90%	0.00267216	0.00223002	0.00311411
CAD	disease PRS	47	Remaining 90%	0.00311116	0.00263418	0.00358792
CAD	disease PRS	48	Remaining 90%	0.00362651	0.00311166	0.00414109
CAD	disease PRS	49	Remaining 90%	0.00488624	0.00428897	0.00548315
CAD	disease PRS	50	Remaining 90%	0.0055352	0.0048997	0.00617029
CAD	disease PRS	51	Remaining 90%	0.00725302	0.00652615	0.00797935
CAD	disease PRS	52	Remaining 90%	0.0088754	0.00807197	0.00967818
CAD	disease PRS	53	Remaining 90%	0.0105748	0.0096985	0.0114503
CAD	disease PRS	54	Remaining 90%	0.0124766	0.0115252	0.0134272
CAD	disease PRS	55	Remaining 90%	0.0149228	0.0138822	0.0159624
CAD	disease PRS	56	Remaining 90%	0.0175762	0.0164453	0.0187057
CAD	disease PRS	57	Remaining 90%	0.0207229	0.0194918	0.0219525
CAD	disease PRS	58	Remaining 90%	0.0241591	0.0228251	0.0254912
CAD	disease PRS	59	Remaining 90%	0.0282244	0.0267759	0.0296708
CAD	disease PRS	60	Remaining 90%	0.0328688	0.0312972	0.0344379
CAD	disease PRS	61	Remaining 90%	0.0360019	0.0343505	0.0376504
CAD	disease PRS	62	Remaining 90%	0.0398921	0.0381443	0.0416367
CAD	disease PRS	63	Remaining 90%	0.0445647	0.0427049	0.0464208
CAD	disease PRS	64	Remaining 90%	0.048723	0.0467664	0.0506756
CAD	disease PRS	65	Remaining 90%	0.0530477	0.050992	0.0550989
CAD	disease PRS	66	Remaining 90%	0.0589112	0.0567241	0.0610932
CAD	disease PRS	67	Remaining 90%	0.0653904	0.0630618	0.0677133
CAD	disease PRS	68	Remaining 90%	0.0700724	0.0676426	0.072496
CAD	disease PRS	69	Remaining 90%	0.0761315	0.073571	0.078685
CAD	disease PRS	70	Remaining 90%	0.0817638	0.0790812	0.0844387
CAD	disease PRS	71	Remaining 90%	0.0889803	0.0861403	0.0918116
CAD	disease PRS	72	Remaining 90%	0.0957185	0.0927302	0.0986969
CAD	disease PRS	73	Remaining 90%	0.10248	0.0993392	0.10561
CAD	disease PRS	74	Remaining 90%	0.110674	0.107341	0.113994
CAD	disease PRS	75	Remaining 90%	0.117096	0.113601	0.120577
CAD	disease PRS	76	Remaining 90%	0.12374	0.120056	0.127408
CAD	disease PRS	77	Remaining 90%	0.13132	0.127394	0.135228
CAD	disease PRS	78	Remaining 90%	0.140701	0.136445	0.144936
CAD	disease PRS	79	Remaining 90%	0.149015	0.144414	0.15359
CAD	disease PRS	80	Remaining 90%	0.156905	0.151901	0.161879
CAD	disease PRS	81	Remaining 90%	0.162575	0.157192	0.167923
CAD	disease PRS	82	Remaining 90%	0.168886	0.162927	0.174803
CAD	disease PRS	83	Remaining 90%	0.171059	0.164742	0.177328
CAD	disease PRS	36	Top 10%	0.000515464	0	0.00109844
CAD	disease PRS	38	Top 10%	0.00189003	0.000773548	0.00300527
CAD	disease PRS	39	Top 10%	0.00223368	0.00102008	0.0034458
CAD	disease PRS	41	Top 10%	0.00292096	0.00153352	0.00430648
CAD	disease PRS	42	Top 10%	0.00532646	0.00345468	0.00719472
CAD	disease PRS	44	Top 10%	0.00635739	0.00431336	0.00839722
CAD	disease PRS	45	Top 10%	0.00773196	0.00547908	0.00997974
CAD	disease PRS	46	Top 10%	0.0080756	0.00577354	0.0103723
CAD	disease PRS	47	Top 10%	0.00979381	0.00726055	0.0123206
CAD	disease PRS	48	Top 10%	0.0118557	0.00907102	0.0146325
CAD	disease PRS	49	Top 10%	0.0130584	0.0101375	0.0159707
CAD	disease PRS	50	Top 10%	0.0139175	0.0109032	0.0169226
CAD	disease PRS	51	Top 10%	0.0180412	0.0146158	0.0214548
CAD	disease PRS	52	Top 10%	0.0206186	0.0169609	0.0242626
CAD	disease PRS	53	Top 10%	0.0226811	0.0188485	0.0264988
CAD	disease PRS	54	Top 10%	0.0289006	0.0245844	0.0331977
CAD	disease PRS	55	Top 10%	0.0325599	0.0279831	0.0371151
CAD	disease PRS	56	Top 10%	0.0389409	0.033939	0.043917
CAD	disease PRS	57	Top 10%	0.0434631	0.0381775	0.0487197
CAD	disease PRS	58	Top 10%	0.048476	0.0428874	0.054032
CAD	disease PRS	59	Top 10%	0.058201	0.0520599	0.0643024
CAD	disease PRS	60	Top 10%	0.0629002	0.0565056	0.0692515
CAD	disease PRS	61	Top 10%	0.0729722	0.0660578	0.0798355
CAD	disease PRS	62	Top 10%	0.0792331	0.0720076	0.0864024
CAD	disease PRS	63	Top 10%	0.0852809	0.0777595	0.0927408
CAD	disease PRS	64	Top 10%	0.0955838	0.0875725	0.103525
CAD	disease PRS	65	Top 10%	0.102095	0.0937819	0.110333
CAD	disease PRS	66	Top 10%	0.109354	0.100706	0.117919
CAD	disease PRS	67	Top 10%	0.118637	0.109569	0.127612
CAD	disease PRS	68	Top 10%	0.128855	0.119333	0.138273
CAD	disease PRS	69	Top 10%	0.144769	0.134565	0.154852
CAD	disease PRS	70	Top 10%	0.156986	0.146268	0.16757
CAD	disease PRS	71	Top 10%	0.17183	0.160493	0.183014
CAD	disease PRS	72	Top 10%	0.180803	0.169084	0.192357
CAD	disease PRS	73	Top 10%	0.191677	0.179472	0.203702
CAD	disease PRS	74	Top 10%	0.205669	0.192805	0.218328
CAD	disease PRS	75	Top 10%	0.220708	0.207079	0.234103
CAD	disease PRS	76	Top 10%	0.238844	0.224197	0.253214
CAD	disease PRS	77	Top 10%	0.252197	0.236703	0.267377
CAD	disease PRS	78	Top 10%	0.259789	0.243732	0.275506
CAD	disease PRS	79	Top 10%	0.268286	0.251451	0.284744
CAD	disease PRS	80	Top 10%	0.278125	0.260142	0.295671
CAD	disease PRS	81	Top 10%	0.288082	0.268598	0.307046
CAD	disease PRS	82	Top 10%	0.301413	0.278929	0.323197
CAD	disease PRS	84	Top 10%	0.31766	0.278393	0.354789
E78	RFDiseasemetaPRS	34	Remaining 90%	3.95413e-05	0	9.43392e-05
E78	RFDiseasemetaPRS	36	Remaining 90%	9.88533e-05	1.22067e-05	0.000185492
E78	RFDiseasemetaPRS	37	Remaining 90%	0.000177936	6.16902e-05	0.000294168
E78	RFDiseasemetaPRS	38	Remaining 90%	0.000197707	7.51736e-05	0.000320225
E78	RFDiseasemetaPRS	39	Remaining 90%	0.000276789	0.00013181	0.000421747
E78	RFDiseasemetaPRS	40	Remaining 90%	0.000415184	0.000237631	0.000592705
E78	RFDiseasemetaPRS	41	Remaining 90%	0.000553579	0.00034857	0.000758545
E78	RFDiseasemetaPRS	42	Remaining 90%	0.000751285	0.000512477	0.000990037
E78	RFDiseasemetaPRS	43	Remaining 90%	0.00102807	0.00074875	0.00130732
E78	RFDiseasemetaPRS	44	Remaining 90%	0.00140372	0.00107738	0.00172995
E78	RFDiseasemetaPRS	45	Remaining 90%	0.00183867	0.00146526	0.00221195
E78	RFDiseasemetaPRS	46	Remaining 90%	0.00223408	0.00182254	0.00264546
E78	RFDiseasemetaPRS	47	Remaining 90%	0.00274812	0.00229179	0.00320424
E78	RFDiseasemetaPRS	48	Remaining 90%	0.00353895	0.00302129	0.00405633
E78	RFDiseasemetaPRS	49	Remaining 90%	0.00474496	0.0041459	0.00534366
E78	RFDiseasemetaPRS	50	Remaining 90%	0.00599051	0.00531779	0.00666277
E78	RFDiseasemetaPRS	51	Remaining 90%	0.007414	0.00666612	0.00816132
E78	RFDiseasemetaPRS	52	Remaining 90%	0.00947015	0.00862573	0.0103138
E78	RFDiseasemetaPRS	53	Remaining 90%	0.0114873	0.0105582	0.0124156
E78	RFDiseasemetaPRS	54	Remaining 90%	0.0137357	0.0127202	0.01475
E78	RFDiseasemetaPRS	55	Remaining 90%	0.0164896	0.0153771	0.0176009
E78	RFDiseasemetaPRS	56	Remaining 90%	0.0192168	0.0180145	0.0204176
E78	RFDiseasemetaPRS	57	Remaining 90%	0.0228743	0.0215592	0.0241877
E78	RFDiseasemetaPRS	58	Remaining 90%	0.0269732	0.02554	0.0284043
E78	RFDiseasemetaPRS	59	Remaining 90%	0.0313425	0.029791	0.0328915
E78	RFDiseasemetaPRS	60	Remaining 90%	0.0357455	0.0340811	0.0374071
E78	RFDiseasemetaPRS	61	Remaining 90%	0.0423806	0.0405559	0.0442018
E78	RFDiseasemetaPRS	62	Remaining 90%	0.0492582	0.047278	0.0512343
E78	RFDiseasemetaPRS	63	Remaining 90%	0.0560887	0.0539624	0.0582103
E78	RFDiseasemetaPRS	64	Remaining 90%	0.0640175	0.0617297	0.0662996
E78	RFDiseasemetaPRS	65	Remaining 90%	0.0726107	0.070156	0.0750588
E78	RFDiseasemetaPRS	66	Remaining 90%	0.0821781	0.0795457	0.0848029
E78	RFDiseasemetaPRS	67	Remaining 90%	0.0923342	0.0895204	0.0951393
E78	RFDiseasemetaPRS	68	Remaining 90%	0.102035	0.099053	0.105008
E78	RFDiseasemetaPRS	69	Remaining 90%	0.113749	0.110569	0.116918
E78	RFDiseasemetaPRS	70	Remaining 90%	0.126398	0.123008	0.129775
E78	RFDiseasemetaPRS	71	Remaining 90%	0.138903	0.135308	0.142483
E78	RFDiseasemetaPRS	72	Remaining 90%	0.151948	0.148141	0.155739
E78	RFDiseasemetaPRS	73	Remaining 90%	0.164855	0.160834	0.168857
E78	RFDiseasemetaPRS	74	Remaining 90%	0.177905	0.173661	0.182127
E78	RFDiseasemetaPRS	75	Remaining 90%	0.190952	0.186467	0.195412
E78	RFDiseasemetaPRS	76	Remaining 90%	0.204456	0.199692	0.209192
E78	RFDiseasemetaPRS	77	Remaining 90%	0.217845	0.21277	0.222887
E78	RFDiseasemetaPRS	78	Remaining 90%	0.229275	0.223902	0.234612
E78	RFDiseasemetaPRS	79	Remaining 90%	0.239982	0.234267	0.245653
E78	RFDiseasemetaPRS	80	Remaining 90%	0.248945	0.242867	0.254975
E78	RFDiseasemetaPRS	81	Remaining 90%	0.256699	0.250196	0.263145
E78	RFDiseasemetaPRS	82	Remaining 90%	0.262403	0.255456	0.269284
E78	RFDiseasemetaPRS	83	Remaining 90%	0.265789	0.258358	0.273145
E78	RFDiseasemetaPRS	84	Remaining 90%	0.267358	0.259322	0.275306
E78	RFDiseasemetaPRS	34	Top 10%	0.00017819	0	0.000527343
E78	RFDiseasemetaPRS	35	Top 10%	0.000356379	0	0.000850077
E78	RFDiseasemetaPRS	39	Top 10%	0.000890948	0.000110055	0.00167123
E78	RFDiseasemetaPRS	40	Top 10%	0.00160371	0.000556262	0.00265005
E78	RFDiseasemetaPRS	41	Top 10%	0.0017819	0.00067786	0.00288471
E78	RFDiseasemetaPRS	42	Top 10%	0.00231647	0.00105791	0.00357343
E78	RFDiseasemetaPRS	43	Top 10%	0.00285103	0.00145507	0.00424505
E78	RFDiseasemetaPRS	44	Top 10%	0.00392017	0.00228394	0.00555372
E78	RFDiseasemetaPRS	45	Top 10%	0.00481112	0.00299911	0.00661983
E78	RFDiseasemetaPRS	46	Top 10%	0.00605845	0.00402612	0.00808663
E78	RFDiseasemetaPRS	47	Top 10%	0.00641482	0.00432389	0.00850137
E78	RFDiseasemetaPRS	48	Top 10%	0.00890948	0.00644792	0.0113649
E78	RFDiseasemetaPRS	49	Top 10%	0.0115823	0.008779	0.0143777
E78	RFDiseasemetaPRS	50	Top 10%	0.0137206	0.0106724	0.0167594
E78	RFDiseasemetaPRS	51	Top 10%	0.016928	0.0135471	0.0202973
E78	RFDiseasemetaPRS	52	Top 10%	0.019779	0.0161293	0.0234152
E78	RFDiseasemetaPRS	53	Top 10%	0.0245945	0.0205335	0.0286388
E78	RFDiseasemetaPRS	54	Top 10%	0.0289041	0.024508	0.0332805
E78	RFDiseasemetaPRS	55	Top 10%	0.0332735	0.0285601	0.037964
E78	RFDiseasemetaPRS	56	Top 10%	0.0382873	0.0332305	0.0433176
E78	RFDiseasemetaPRS	57	Top 10%	0.0436259	0.0382214	0.049
E78	RFDiseasemetaPRS	58	Top 10%	0.0502742	0.0444598	0.0560532
E78	RFDiseasemetaPRS	59	Top 10%	0.0597052	0.0533486	0.0660191
E78	RFDiseasemetaPRS	60	Top 10%	0.0673718	0.0605993	0.0740954
E78	RFDiseasemetaPRS	61	Top 10%	0.077858	0.0705462	0.0851122
E78	RFDiseasemetaPRS	62	Top 10%	0.0876067	0.079819	0.0953285
E78	RFDiseasemetaPRS	63	Top 10%	0.0984083	0.0901156	0.106626
E78	RFDiseasemetaPRS	64	Top 10%	0.111285	0.102418	0.120064
E78	RFDiseasemetaPRS	65	Top 10%	0.125482	0.116011	0.134852
E78	RFDiseasemetaPRS	66	Top 10%	0.141235	0.131117	0.151234
E78	RFDiseasemetaPRS	67	Top 10%	0.153843	0.143227	0.164328
E78	RFDiseasemetaPRS	68	Top 10%	0.170198	0.158955	0.181291
E78	RFDiseasemetaPRS	69	Top 10%	0.184381	0.172606	0.195987
E78	RFDiseasemetaPRS	70	Top 10%	0.201938	0.189518	0.214168
E78	RFDiseasemetaPRS	71	Top 10%	0.222384	0.209224	0.235324
E78	RFDiseasemetaPRS	72	Top 10%	0.239801	0.226022	0.253335
E78	RFDiseasemetaPRS	73	Top 10%	0.256077	0.241696	0.270185
E78	RFDiseasemetaPRS	74	Top 10%	0.276753	0.261572	0.291623
E78	RFDiseasemetaPRS	75	Top 10%	0.292748	0.276892	0.308256
E78	RFDiseasemetaPRS	76	Top 10%	0.310518	0.293793	0.326847
E78	RFDiseasemetaPRS	77	Top 10%	0.32644	0.308836	0.343596
E78	RFDiseasemetaPRS	78	Top 10%	0.340629	0.322099	0.358652
E78	RFDiseasemetaPRS	79	Top 10%	0.35417	0.334554	0.373209
E78	RFDiseasemetaPRS	80	Top 10%	0.366356	0.345485	0.386561
E78	RFDiseasemetaPRS	81	Top 10%	0.379065	0.356488	0.40085
E78	RFDiseasemetaPRS	82	Top 10%	0.381753	0.358634	0.404039
E78	RFDiseasemetaPRS	83	Top 10%	0.395804	0.367997	0.422388
E78	disease PRS	34	Remaining 90%	3.95413e-05	0	9.43392e-05
E78	disease PRS	36	Remaining 90%	9.88533e-05	1.22067e-05	0.000185492
E78	disease PRS	37	Remaining 90%	0.000177936	6.16902e-05	0.000294168
E78	disease PRS	38	Remaining 90%	0.000197707	7.51736e-05	0.000320225
E78	disease PRS	39	Remaining 90%	0.000316331	0.000161344	0.000471293
E78	disease PRS	40	Remaining 90%	0.000514037	0.000316482	0.000711553
E78	disease PRS	41	Remaining 90%	0.000652432	0.000429879	0.000874935
E78	disease PRS	42	Remaining 90%	0.000850138	0.000596115	0.0011041
E78	disease PRS	43	Remaining 90%	0.00110716	0.000817299	0.00139693
E78	disease PRS	44	Remaining 90%	0.00152234	0.00118251	0.00186205
E78	disease PRS	45	Remaining 90%	0.00195729	0.00157204	0.0023424
E78	disease PRS	46	Remaining 90%	0.00243179	0.00200247	0.00286093
E78	disease PRS	47	Remaining 90%	0.00290629	0.00243704	0.00337531
E78	disease PRS	48	Remaining 90%	0.00375642	0.00322316	0.00428941
E78	disease PRS	49	Remaining 90%	0.00490312	0.0042942	0.00551167
E78	disease PRS	50	Remaining 90%	0.00618822	0.00550455	0.00687141
E78	disease PRS	51	Remaining 90%	0.00763148	0.00687278	0.00838959
E78	disease PRS	52	Remaining 90%	0.00974694	0.00889038	0.0106027
E78	disease PRS	53	Remaining 90%	0.011784	0.010843	0.012724
E78	disease PRS	54	Remaining 90%	0.0141722	0.0131409	0.0152023
E78	disease PRS	55	Remaining 90%	0.0170274	0.0158971	0.0181564
E78	disease PRS	56	Remaining 90%	0.0198168	0.0185961	0.0210358
E78	disease PRS	57	Remaining 90%	0.0234565	0.0221251	0.024786
E78	disease PRS	58	Remaining 90%	0.0275166	0.0260696	0.0289615
E78	disease PRS	59	Remaining 90%	0.0321331	0.0305625	0.0337011
E78	disease PRS	60	Remaining 90%	0.0366763	0.0349907	0.038359
E78	disease PRS	61	Remaining 90%	0.0430784	0.0412399	0.0449134
E78	disease PRS	62	Remaining 90%	0.0499597	0.0479668	0.0519485
E78	disease PRS	63	Remaining 90%	0.0569199	0.0547791	0.0590558
E78	disease PRS	64	Remaining 90%	0.0648244	0.0625239	0.0671192
E78	disease PRS	65	Remaining 90%	0.0733149	0.0708504	0.0757728
E78	disease PRS	66	Remaining 90%	0.0833113	0.0806623	0.0859528
E78	disease PRS	67	Remaining 90%	0.0937979	0.0909631	0.0966239
E78	disease PRS	68	Remaining 90%	0.103657	0.100653	0.106652
E78	disease PRS	69	Remaining 90%	0.115306	0.112107	0.118494
E78	disease PRS	70	Remaining 90%	0.128215	0.124803	0.131613
E78	disease PRS	71	Remaining 90%	0.140597	0.136985	0.144194
E78	disease PRS	72	Remaining 90%	0.153576	0.149754	0.157381
E78	disease PRS	73	Remaining 90%	0.166768	0.162729	0.170786
E78	disease PRS	74	Remaining 90%	0.180034	0.175771	0.184274
E78	disease PRS	75	Remaining 90%	0.193491	0.188982	0.197974
E78	disease PRS	76	Remaining 90%	0.206862	0.20208	0.211616
E78	disease PRS	77	Remaining 90%	0.220244	0.215153	0.225302
E78	disease PRS	78	Remaining 90%	0.231937	0.226542	0.237294
E78	disease PRS	79	Remaining 90%	0.243189	0.23744	0.248895
E78	disease PRS	80	Remaining 90%	0.252426	0.246306	0.258496
E78	disease PRS	81	Remaining 90%	0.261185	0.254594	0.267718
E78	disease PRS	82	Remaining 90%	0.267162	0.260116	0.274141
E78	disease PRS	83	Remaining 90%	0.271087	0.263494	0.278602
E78	disease PRS	84	Remaining 90%	0.272645	0.264468	0.28073
E78	disease PRS	34	Top 10%	0.00017819	0	0.000527343
E78	disease PRS	35	Top 10%	0.000356379	0	0.000850077
E78	disease PRS	39	Top 10%	0.000534569	0	0.00113913
E78	disease PRS	40	Top 10%	0.000712758	1.4273e-05	0.00141076
E78	disease PRS	41	Top 10%	0.000890948	0.000110055	0.00167123
E78	disease PRS	42	Top 10%	0.00142552	0.000437918	0.00241214
E78	disease PRS	43	Top 10%	0.00213827	0.000929016	0.00334607
E78	disease PRS	44	Top 10%	0.00285103	0.00145507	0.00424505
E78	disease PRS	45	Top 10%	0.00374198	0.00214326	0.00533815
E78	disease PRS	46	Top 10%	0.00427655	0.0025678	0.00598237
E78	disease PRS	47	Top 10%	0.00498931	0.00314418	0.00683102
E78	disease PRS	48	Top 10%	0.00694939	0.00477357	0.00912046
E78	disease PRS	49	Top 10%	0.0101568	0.00753001	0.0127767
E78	disease PRS	50	Top 10%	0.0119387	0.00909303	0.0147762
E78	disease PRS	51	Top 10%	0.0149679	0.011786	0.0181396
E78	disease PRS	52	Top 10%	0.0172844	0.0138687	0.0206883
E78	disease PRS	53	Top 10%	0.0219198	0.0180813	0.0257434
E78	disease PRS	54	Top 10%	0.0249657	0.0208736	0.0290408
E78	disease PRS	55	Top 10%	0.0284168	0.024053	0.0327611
E78	disease PRS	56	Top 10%	0.0328634	0.0281686	0.0375355
E78	disease PRS	57	Top 10%	0.0383478	0.03327	0.0433989
E78	disease PRS	58	Top 10%	0.0453177	0.0397859	0.0508176
E78	disease PRS	59	Top 10%	0.0524957	0.0465251	0.058429
E78	disease PRS	60	Top 10%	0.0588755	0.052533	0.0651757
E78	disease PRS	61	Top 10%	0.0714609	0.0644292	0.0784397
E78	disease PRS	62	Top 10%	0.0811607	0.0736346	0.0886256
E78	disease PRS	63	Top 10%	0.0907605	0.082766	0.0986853
E78	disease PRS	64	Top 10%	0.103848	0.0952436	0.112371
E78	disease PRS	65	Top 10%	0.118949	0.109681	0.128121
E78	disease PRS	66	Top 10%	0.130683	0.120915	0.140342
E78	disease PRS	67	Top 10%	0.140217	0.13005	0.150266
E78	disease PRS	68	Top 10%	0.155081	0.144303	0.165723
E78	disease PRS	69	Top 10%	0.169867	0.158496	0.181085
E78	disease PRS	70	Top 10%	0.185066	0.173085	0.196874
E78	disease PRS	71	Top 10%	0.206756	0.193927	0.219381
E78	disease PRS	72	Top 10%	0.224902	0.211375	0.238198
E78	disease PRS	73	Top 10%	0.238564	0.224497	0.252376
E78	disease PRS	74	Top 10%	0.257299	0.24245	0.271857
E78	disease PRS	75	Top 10%	0.269474	0.254067	0.284563
E78	disease PRS	76	Top 10%	0.288511	0.272111	0.304541
E78	disease PRS	77	Top 10%	0.304507	0.287178	0.321415
E78	disease PRS	78	Top 10%	0.316224	0.298093	0.333887
E78	disease PRS	79	Top 10%	0.32464	0.305781	0.342986
E78	disease PRS	80	Top 10%	0.334347	0.31438	0.353734
E78	disease PRS	81	Top 10%	0.338045	0.317512	0.357961
E78	disease PRS	83	Top 10%	0.348075	0.323394	0.371856
N18	RFDiseasemetaPRS	28	Remaining 90%	1.97707e-05	0	5.85193e-05
N18	RFDiseasemetaPRS	32	Remaining 90%	3.95413e-05	0	9.43392e-05
N18	RFDiseasemetaPRS	33	Remaining 90%	5.9312e-05	0	0.000126424
N18	RFDiseasemetaPRS	37	Remaining 90%	7.90826e-05	1.58314e-06	0.000156576
N18	RFDiseasemetaPRS	38	Remaining 90%	9.88533e-05	1.22067e-05	0.000185492
N18	RFDiseasemetaPRS	39	Remaining 90%	0.000138395	3.58742e-05	0.000240905
N18	RFDiseasemetaPRS	40	Remaining 90%	0.000177936	6.16902e-05	0.000294168
N18	RFDiseasemetaPRS	41	Remaining 90%	0.000237248	0.000103022	0.000371456
N18	RFDiseasemetaPRS	43	Remaining 90%	0.000276789	0.00013181	0.000421747
N18	RFDiseasemetaPRS	45	Remaining 90%	0.000316331	0.000161344	0.000471293
N18	RFDiseasemetaPRS	48	Remaining 90%	0.000355872	0.000191486	0.00052023
N18	RFDiseasemetaPRS	49	Remaining 90%	0.000395413	0.000222138	0.000568658
N18	RFDiseasemetaPRS	50	Remaining 90%	0.000533808	0.000332491	0.000735084
N18	RFDiseasemetaPRS	51	Remaining 90%	0.000632661	0.000413505	0.00085177
N18	RFDiseasemetaPRS	52	Remaining 90%	0.000751285	0.000512477	0.000990037
N18	RFDiseasemetaPRS	53	Remaining 90%	0.00100841	0.000731754	0.00128499
N18	RFDiseasemetaPRS	54	Remaining 90%	0.00120742	0.000904557	0.00151019
N18	RFDiseasemetaPRS	55	Remaining 90%	0.00142872	0.00109888	0.00175844
N18	RFDiseasemetaPRS	56	Remaining 90%	0.00165442	0.0012987	0.00201002
N18	RFDiseasemetaPRS	57	Remaining 90%	0.00207523	0.00167467	0.00247563
N18	RFDiseasemetaPRS	58	Remaining 90%	0.00239928	0.00196656	0.00283181
N18	RFDiseasemetaPRS	59	Remaining 90%	0.00295446	0.00247031	0.00343838
N18	RFDiseasemetaPRS	60	Remaining 90%	0.0033658	0.00284587	0.00388547
N18	RFDiseasemetaPRS	61	Remaining 90%	0.00409627	0.00351656	0.00467564
N18	RFDiseasemetaPRS	62	Remaining 90%	0.00487532	0.00423626	0.00551398
N18	RFDiseasemetaPRS	63	Remaining 90%	0.00555456	0.00486643	0.0062422
N18	RFDiseasemetaPRS	64	Remaining 90%	0.00662253	0.00586138	0.00738311
N18	RFDiseasemetaPRS	65	Remaining 90%	0.00811251	0.00725656	0.00896771
N18	RFDiseasemetaPRS	66	Remaining 90%	0.00938267	0.00845074	0.0103137
N18	RFDiseasemetaPRS	67	Remaining 90%	0.0111842	0.01015	0.0122174
N18	RFDiseasemetaPRS	68	Remaining 90%	0.0139724	0.0127913	0.0151521
N18	RFDiseasemetaPRS	69	Remaining 90%	0.0163201	0.015023	0.0176155
N18	RFDiseasemetaPRS	70	Remaining 90%	0.0196083	0.0181564	0.0210579
N18	RFDiseasemetaPRS	71	Remaining 90%	0.0240038	0.0223572	0.0256476
N18	RFDiseasemetaPRS	72	Remaining 90%	0.0284041	0.0265722	0.0302326
N18	RFDiseasemetaPRS	73	Remaining 90%	0.0341189	0.0320556	0.0361777
N18	RFDiseasemetaPRS	74	Remaining 90%	0.0410558	0.0387215	0.0433844
N18	RFDiseasemetaPRS	75	Remaining 90%	0.0479662	0.0453609	0.0505645
N18	RFDiseasemetaPRS	76	Remaining 90%	0.0569293	0.0539615	0.0598878
N18	RFDiseasemetaPRS	77	Remaining 90%	0.0642106	0.0609327	0.0674771
N18	RFDiseasemetaPRS	78	Remaining 90%	0.0726301	0.0689723	0.0762735
N18	RFDiseasemetaPRS	79	Remaining 90%	0.0805903	0.0765254	0.0846373
N18	RFDiseasemetaPRS	80	Remaining 90%	0.0915166	0.0868029	0.0962059
N18	RFDiseasemetaPRS	81	Remaining 90%	0.100636	0.0952636	0.105976
N18	RFDiseasemetaPRS	82	Remaining 90%	0.106618	0.10067	0.112526
N18	RFDiseasemetaPRS	83	Remaining 90%	0.112276	0.1054	0.119098
N18	RFDiseasemetaPRS	38	Top 10%	0.00017819	0	0.000527343
N18	RFDiseasemetaPRS	39	Top 10%	0.000356379	0	0.000850077
N18	RFDiseasemetaPRS	48	Top 10%	0.000890948	0.000110055	0.00167123
N18	RFDiseasemetaPRS	51	Top 10%	0.00106914	0.000213757	0.00192379
N18	RFDiseasemetaPRS	52	Top 10%	0.00124733	0.000323461	0.00217034
N18	RFDiseasemetaPRS	53	Top 10%	0.00142552	0.000437918	0.00241214
N18	RFDiseasemetaPRS	54	Top 10%	0.00196344	0.000803605	0.00312194
N18	RFDiseasemetaPRS	55	Top 10%	0.00268745	0.0013283	0.00404474
N18	RFDiseasemetaPRS	56	Top 10%	0.00324347	0.00174623	0.00473846
N18	RFDiseasemetaPRS	57	Top 10%	0.00400435	0.00233247	0.00567343
N18	RFDiseasemetaPRS	58	Top 10%	0.00478369	0.00294652	0.00661748
N18	RFDiseasemetaPRS	59	Top 10%	0.00538454	0.00342636	0.00733887
N18	RFDiseasemetaPRS	60	Top 10%	0.00579725	0.00375782	0.0078325
N18	RFDiseasemetaPRS	61	Top 10%	0.00686674	0.00462375	0.00910468
N18	RFDiseasemetaPRS	62	Top 10%	0.00864019	0.00608557	0.0111883
N18	RFDiseasemetaPRS	63	Top 10%	0.0104833	0.00763081	0.0133276
N18	RFDiseasemetaPRS	64	Top 10%	0.0114403	0.00843969	0.0144318
N18	RFDiseasemetaPRS	65	Top 10%	0.0139297	0.0105616	0.0172864
N18	RFDiseasemetaPRS	66	Top 10%	0.0173183	0.0134886	0.0211331
N18	RFDiseasemetaPRS	67	Top 10%	0.0205794	0.0163387	0.0248018
N18	RFDiseasemetaPRS	68	Top 10%	0.0240109	0.0193591	0.0286407
N18	RFDiseasemetaPRS	69	Top 10%	0.0285294	0.0233638	0.0336677
N18	RFDiseasemetaPRS	70	Top 10%	0.033629	0.0279134	0.039311
N18	RFDiseasemetaPRS	71	Top 10%	0.0400534	0.0336814	0.0463834
N18	RFDiseasemetaPRS	72	Top 10%	0.0472145	0.0401521	0.054225
N18	RFDiseasemetaPRS	73	Top 10%	0.0565252	0.0485998	0.0643845
N18	RFDiseasemetaPRS	74	Top 10%	0.064213	0.0555835	0.0727637
N18	RFDiseasemetaPRS	75	Top 10%	0.0777123	0.0678459	0.0874743
N18	RFDiseasemetaPRS	76	Top 10%	0.0978621	0.0861358	0.109438
N18	RFDiseasemetaPRS	77	Top 10%	0.108098	0.0953908	0.120627
N18	RFDiseasemetaPRS	78	Top 10%	0.119543	0.105628	0.133243
N18	RFDiseasemetaPRS	79	Top 10%	0.134689	0.118996	0.150102
N18	RFDiseasemetaPRS	80	Top 10%	0.155139	0.136816	0.173074
N18	RFDiseasemetaPRS	81	Top 10%	0.171215	0.150355	0.191562
N18	RFDiseasemetaPRS	82	Top 10%	0.179261	0.156632	0.201284
N18	RFDiseasemetaPRS	83	Top 10%	0.184205	0.159642	0.208051
N18	RFDiseasemetaPRS	84	Top 10%	0.198033	0.161329	0.23313
N18	disease PRS	28	Remaining 90%	1.97707e-05	0	5.85193e-05
N18	disease PRS	32	Remaining 90%	3.95413e-05	0	9.43392e-05
N18	disease PRS	33	Remaining 90%	5.9312e-05	0	0.000126424
N18	disease PRS	37	Remaining 90%	7.90826e-05	1.58314e-06	0.000156576
N18	disease PRS	38	Remaining 90%	0.000118624	2.37079e-05	0.000213531
N18	disease PRS	39	Remaining 90%	0.000177936	6.16902e-05	0.000294168
N18	disease PRS	40	Remaining 90%	0.000197707	7.51736e-05	0.000320225
N18	disease PRS	41	Remaining 90%	0.000257019	0.000117312	0.000396705
N18	disease PRS	43	Remaining 90%	0.00029656	0.000146494	0.000446604
N18	disease PRS	45	Remaining 90%	0.000336101	0.000176346	0.000495831
N18	disease PRS	48	Remaining 90%	0.000415184	0.000237631	0.000592705
N18	disease PRS	49	Remaining 90%	0.000454725	0.000268913	0.000640503
N18	disease PRS	50	Remaining 90%	0.00059312	0.000380919	0.000805276
N18	disease PRS	51	Remaining 90%	0.000691973	0.000462779	0.000921114
N18	disease PRS	52	Remaining 90%	0.000790826	0.000545818	0.00103578
N18	disease PRS	53	Remaining 90%	0.00104795	0.000765925	0.00132989
N18	disease PRS	54	Remaining 90%	0.00126687	0.000956638	0.001577
N18	disease PRS	55	Remaining 90%	0.00154852	0.00120507	0.00189185
N18	disease PRS	56	Remaining 90%	0.00177431	0.00140592	0.00214257
N18	disease PRS	57	Remaining 90%	0.00213212	0.00172646	0.0025376
N18	disease PRS	58	Remaining 90%	0.00252111	0.00207757	0.00296445
N18	disease PRS	59	Remaining 90%	0.00303214	0.00254209	0.00352196
N18	disease PRS	60	Remaining 90%	0.00346644	0.0029391	0.00399351
N18	disease PRS	61	Remaining 90%	0.00426825	0.00367641	0.00485975
N18	disease PRS	62	Remaining 90%	0.00507219	0.0044203	0.00572365
N18	disease PRS	63	Remaining 90%	0.00587788	0.0051692	0.00658605
N18	disease PRS	64	Remaining 90%	0.0069727	0.0061912	0.00775359
N18	disease PRS	65	Remaining 90%	0.00851955	0.00764203	0.00939631
N18	disease PRS	66	Remaining 90%	0.0099911	0.00902791	0.0109534
N18	disease PRS	67	Remaining 90%	0.011826	0.0107616	0.0128892
N18	disease PRS	68	Remaining 90%	0.0145897	0.0133831	0.0157948
N18	disease PRS	69	Remaining 90%	0.0169096	0.0155905	0.018227
N18	disease PRS	70	Remaining 90%	0.0203765	0.018897	0.0218537
N18	disease PRS	71	Remaining 90%	0.0252563	0.0235656	0.026944
N18	disease PRS	72	Remaining 90%	0.0296188	0.027749	0.031485
N18	disease PRS	73	Remaining 90%	0.0357202	0.0336092	0.0378266
N18	disease PRS	74	Remaining 90%	0.0428018	0.0404205	0.0451772
N18	disease PRS	75	Remaining 90%	0.0503531	0.0476832	0.0530156
N18	disease PRS	76	Remaining 90%	0.0598308	0.0567878	0.062864
N18	disease PRS	77	Remaining 90%	0.0662381	0.0629269	0.0695377
N18	disease PRS	78	Remaining 90%	0.0751303	0.0714218	0.0788239
N18	disease PRS	79	Remaining 90%	0.0833346	0.0792121	0.0874386
N18	disease PRS	80	Remaining 90%	0.0938324	0.0890929	0.0985473
N18	disease PRS	81	Remaining 90%	0.104162	0.0986878	0.109603
N18	disease PRS	82	Remaining 90%	0.11016	0.104119	0.116161
N18	disease PRS	83	Remaining 90%	0.116439	0.109382	0.12344
N18	disease PRS	40	Top 10%	0.00017819	0	0.000527343
N18	disease PRS	48	Top 10%	0.000356379	0	0.000850077
N18	disease PRS	51	Top 10%	0.000534569	0	0.00113914
N18	disease PRS	52	Top 10%	0.000890948	0.000110055	0.00167123
N18	disease PRS	53	Top 10%	0.00106917	0.000213763	0.00192384
N18	disease PRS	54	Top 10%	0.00142766	0.000438573	0.00241577
N18	disease PRS	55	Top 10%	0.00160866	0.000557965	0.00265825
N18	disease PRS	56	Top 10%	0.0021627	0.00093949	0.00338442
N18	disease PRS	57	Top 10%	0.00349037	0.00192182	0.00505646
N18	disease PRS	58	Top 10%	0.00368459	0.0020707	0.00529586
N18	disease PRS	59	Top 10%	0.0046813	0.00284721	0.00651202
N18	disease PRS	60	Top 10%	0.0048872	0.0030095	0.00676137
N18	disease PRS	61	Top 10%	0.00531183	0.00334461	0.00727516
N18	disease PRS	62	Top 10%	0.00685432	0.00458148	0.00912197
N18	disease PRS	63	Top 10%	0.00754019	0.00513962	0.00993498
N18	disease PRS	64	Top 10%	0.00825317	0.00572189	0.010778
N18	disease PRS	65	Top 10%	0.0102131	0.00734425	0.0130738
N18	disease PRS	66	Top 10%	0.0117406	0.00862556	0.0148458
N18	disease PRS	67	Top 10%	0.0146739	0.0111162	0.0182188
N18	disease PRS	68	Top 10%	0.0183119	0.0142519	0.022355
N18	disease PRS	69	Top 10%	0.02304	0.0183815	0.0276764
N18	disease PRS	70	Top 10%	0.0264944	0.0214217	0.0315408
N18	disease PRS	71	Top 10%	0.0285079	0.023194	0.0337928
N18	disease PRS	72	Top 10%	0.0360001	0.0298289	0.042132
N18	disease PRS	73	Top 10%	0.0418214	0.0350141	0.0485805
N18	disease PRS	74	Top 10%	0.0482035	0.0407068	0.0556417
N18	disease PRS	75	Top 10%	0.0559378	0.0475882	0.0642142
N18	disease PRS	76	Top 10%	0.0712838	0.0612379	0.0812221
N18	disease PRS	77	Top 10%	0.089246	0.0772927	0.101045
N18	disease PRS	78	Top 10%	0.0963428	0.083598	0.10891
N18	disease PRS	79	Top 10%	0.10914	0.0947641	0.123287
N18	disease PRS	80	Top 10%	0.133286	0.115581	0.150636
N18	disease PRS	81	Top 10%	0.13868	0.120031	0.156934
N18	disease PRS	82	Top 10%	0.146534	0.125981	0.166604
N18	disease PRS	84	Top 10%	0.159664	0.126596	0.191481
J44	RFDiseasemetaPRS	35	Remaining 90%	1.97707e-05	0	5.85193e-05
J44	RFDiseasemetaPRS	41	Remaining 90%	5.9312e-05	0	0.000126424
J44	RFDiseasemetaPRS	42	Remaining 90%	9.88533e-05	1.22067e-05	0.000185492
J44	RFDiseasemetaPRS	43	Remaining 90%	0.000118624	2.37079e-05	0.000213531
J44	RFDiseasemetaPRS	44	Remaining 90%	0.000138395	3.58742e-05	0.000240905
J44	RFDiseasemetaPRS	45	Remaining 90%	0.000177936	6.16902e-05	0.000294168
J44	RFDiseasemetaPRS	46	Remaining 90%	0.000276789	0.00013181	0.000421747
J44	RFDiseasemetaPRS	47	Remaining 90%	0.000395413	0.000222138	0.000568658
J44	RFDiseasemetaPRS	48	Remaining 90%	0.000454725	0.000268913	0.000640503
J44	RFDiseasemetaPRS	49	Remaining 90%	0.00059312	0.000380919	0.000805276
J44	RFDiseasemetaPRS	50	Remaining 90%	0.000691973	0.000462779	0.000921114
J44	RFDiseasemetaPRS	51	Remaining 90%	0.000869909	0.000612951	0.0011268
J44	RFDiseasemetaPRS	52	Remaining 90%	0.00112693	0.000834495	0.00141927
J44	RFDiseasemetaPRS	53	Remaining 90%	0.00140383	0.00107747	0.00173008
J44	RFDiseasemetaPRS	54	Remaining 90%	0.00166258	0.00130727	0.00201777
J44	RFDiseasemetaPRS	55	Remaining 90%	0.00192415	0.00154152	0.00230663
J44	RFDiseasemetaPRS	56	Remaining 90%	0.00229359	0.00187475	0.00271226
J44	RFDiseasemetaPRS	57	Remaining 90%	0.00269342	0.00223777	0.00314887
J44	RFDiseasemetaPRS	58	Remaining 90%	0.00325508	0.00275109	0.00375881
J44	RFDiseasemetaPRS	59	Remaining 90%	0.00381002	0.00326134	0.0043584
J44	RFDiseasemetaPRS	60	Remaining 90%	0.00442689	0.00383121	0.00502221
J44	RFDiseasemetaPRS	61	Remaining 90%	0.00529885	0.00464071	0.00595656
J44	RFDiseasemetaPRS	62	Remaining 90%	0.00651684	0.00577788	0.00725524
J44	RFDiseasemetaPRS	63	Remaining 90%	0.00800224	0.00717276	0.00883102
J44	RFDiseasemetaPRS	64	Remaining 90%	0.00938396	0.00847595	0.0102911
J44	RFDiseasemetaPRS	65	Remaining 90%	0.0109017	0.0099118	0.0118907
J44	RFDiseasemetaPRS	66	Remaining 90%	0.0129077	0.0118152	0.0139991
J44	RFDiseasemetaPRS	67	Remaining 90%	0.0152136	0.0140096	0.0164162
J44	RFDiseasemetaPRS	68	Remaining 90%	0.0175398	0.0162283	0.0188495
J44	RFDiseasemetaPRS	69	Remaining 90%	0.0204453	0.0190052	0.0218833
J44	RFDiseasemetaPRS	70	Remaining 90%	0.0237035	0.0221244	0.02528
J44	RFDiseasemetaPRS	71	Remaining 90%	0.0265108	0.0248145	0.0282042
J44	RFDiseasemetaPRS	72	Remaining 90%	0.0308262	0.0289534	0.0326953
J44	RFDiseasemetaPRS	73	Remaining 90%	0.0346488	0.0326215	0.0366717
J44	RFDiseasemetaPRS	74	Remaining 90%	0.0388995	0.0366986	0.0410954
J44	RFDiseasemetaPRS	75	Remaining 90%	0.0438863	0.041474	0.0462925
J44	RFDiseasemetaPRS	76	Remaining 90%	0.0485444	0.0459199	0.0511617
J44	RFDiseasemetaPRS	77	Remaining 90%	0.0532457	0.0503879	0.0560949
J44	RFDiseasemetaPRS	78	Remaining 90%	0.0574802	0.0543932	0.0605571
J44	RFDiseasemetaPRS	79	Remaining 90%	0.0632448	0.0598001	0.0666769
J44	RFDiseasemetaPRS	80	Remaining 90%	0.0685157	0.0646819	0.0723338
J44	RFDiseasemetaPRS	81	Remaining 90%	0.0723986	0.0681997	0.0765786
J44	RFDiseasemetaPRS	82	Remaining 90%	0.0763214	0.0716265	0.0809927
J44	RFDiseasemetaPRS	34	Top 10%	0.00017819	0	0.000527343
J44	RFDiseasemetaPRS	43	Top 10%	0.000356379	0	0.000850077
J44	RFDiseasemetaPRS	45	Top 10%	0.000712758	1.4273e-05	0.00141076
J44	RFDiseasemetaPRS	46	Top 10%	0.000890948	0.000110055	0.00167123
J44	RFDiseasemetaPRS	49	Top 10%	0.00142552	0.000437918	0.00241214
J44	RFDiseasemetaPRS	50	Top 10%	0.00196009	0.000802235	0.00311659
J44	RFDiseasemetaPRS	51	Top 10%	0.00249465	0.00118867	0.00379893
J44	RFDiseasemetaPRS	52	Top 10%	0.00285103	0.00145507	0.00424505
J44	RFDiseasemetaPRS	53	Top 10%	0.00356405	0.00200363	0.00512202
J44	RFDiseasemetaPRS	54	Top 10%	0.00428078	0.00257034	0.00598829
J44	RFDiseasemetaPRS	55	Top 10%	0.00518483	0.00330085	0.00706524
J44	RFDiseasemetaPRS	56	Top 10%	0.00629449	0.00421332	0.00837132
J44	RFDiseasemetaPRS	57	Top 10%	0.0074345	0.00516399	0.00969983
J44	RFDiseasemetaPRS	58	Top 10%	0.00860406	0.0061503	0.0110518
J44	RFDiseasemetaPRS	59	Top 10%	0.0104157	0.00769493	0.0131291
J44	RFDiseasemetaPRS	60	Top 10%	0.0124873	0.0094833	0.0154822
J44	RFDiseasemetaPRS	61	Top 10%	0.0135598	0.0104147	0.0166948
J44	RFDiseasemetaPRS	62	Top 10%	0.0159932	0.0125413	0.0194331
J44	RFDiseasemetaPRS	63	Top 10%	0.0189785	0.0151728	0.0227696
J44	RFDiseasemetaPRS	64	Top 10%	0.0211231	0.0170745	0.025155
J44	RFDiseasemetaPRS	65	Top 10%	0.0246129	0.0201828	0.0290229
J44	RFDiseasemetaPRS	66	Top 10%	0.0295614	0.0246229	0.0344749
J44	RFDiseasemetaPRS	67	Top 10%	0.0339291	0.0285657	0.0392628
J44	RFDiseasemetaPRS	68	Top 10%	0.0385226	0.0327279	0.0442826
J44	RFDiseasemetaPRS	69	Top 10%	0.0430722	0.0368603	0.049244
J44	RFDiseasemetaPRS	70	Top 10%	0.051119	0.0441974	0.0579905
J44	RFDiseasemetaPRS	71	Top 10%	0.0611582	0.0533952	0.0688576
J44	RFDiseasemetaPRS	72	Top 10%	0.0685711	0.0602091	0.0768588
J44	RFDiseasemetaPRS	73	Top 10%	0.0753611	0.0664507	0.0841864
J44	RFDiseasemetaPRS	74	Top 10%	0.0814557	0.0720415	0.0907745
J44	RFDiseasemetaPRS	75	Top 10%	0.0888953	0.0788214	0.0988591
J44	RFDiseasemetaPRS	76	Top 10%	0.0958681	0.0851141	0.106496
J44	RFDiseasemetaPRS	77	Top 10%	0.109002	0.0968631	0.120977
J44	RFDiseasemetaPRS	78	Top 10%	0.114771	0.101966	0.127394
J44	RFDiseasemetaPRS	79	Top 10%	0.130523	0.11562	0.145174
J44	RFDiseasemetaPRS	80	Top 10%	0.13717	0.121255	0.152797
J44	RFDiseasemetaPRS	81	Top 10%	0.147844	0.12992	0.165399
J44	RFDiseasemetaPRS	82	Top 10%	0.150321	0.131783	0.168464
J44	RFDiseasemetaPRS	83	Top 10%	0.155016	0.134352	0.175186
J44	disease PRS	35	Remaining 90%	1.97707e-05	0	5.85193e-05
J44	disease PRS	41	Remaining 90%	5.9312e-05	0	0.000126424
J44	disease PRS	42	Remaining 90%	7.90826e-05	1.58314e-06	0.000156576
J44	disease PRS	44	Remaining 90%	9.88533e-05	1.22067e-05	0.000185492
J44	disease PRS	45	Remaining 90%	0.000158165	4.8567e-05	0.000267751
J44	disease PRS	46	Remaining 90%	0.000257019	0.000117312	0.000396705
J44	disease PRS	47	Remaining 90%	0.000355872	0.000191486	0.00052023
J44	disease PRS	48	Remaining 90%	0.000395413	0.000222138	0.000568658
J44	disease PRS	49	Remaining 90%	0.000514037	0.000316482	0.000711553
J44	disease PRS	50	Remaining 90%	0.000632661	0.000413505	0.00085177
J44	disease PRS	51	Remaining 90%	0.000830368	0.000579313	0.00108136
J44	disease PRS	52	Remaining 90%	0.00110716	0.000817299	0.00139693
J44	disease PRS	53	Remaining 90%	0.0014236	0.00109495	0.00175214
J44	disease PRS	54	Remaining 90%	0.00170221	0.0013427	0.00206161
J44	disease PRS	55	Remaining 90%	0.00196368	0.00157717	0.00235005
J44	disease PRS	56	Remaining 90%	0.0023125	0.00189204	0.00273279
J44	disease PRS	57	Remaining 90%	0.00273312	0.00227417	0.00319186
J44	disease PRS	58	Remaining 90%	0.00327265	0.00276753	0.00377751
J44	disease PRS	59	Remaining 90%	0.00389368	0.00333893	0.00444812
J44	disease PRS	60	Remaining 90%	0.00448732	0.00388777	0.00508651
J44	disease PRS	61	Remaining 90%	0.00535911	0.00469749	0.00602029
J44	disease PRS	62	Remaining 90%	0.00665	0.00590343	0.007396
J44	disease PRS	63	Remaining 90%	0.00818531	0.00734625	0.00902367
J44	disease PRS	64	Remaining 90%	0.0095405	0.0086252	0.010455
J44	disease PRS	65	Remaining 90%	0.0111406	0.0101397	0.0121404
J44	disease PRS	66	Remaining 90%	0.0131762	0.0120723	0.0142789
J44	disease PRS	67	Remaining 90%	0.0156317	0.0144104	0.0168514
J44	disease PRS	68	Remaining 90%	0.0178979	0.0165733	0.0192208
J44	disease PRS	69	Remaining 90%	0.0209721	0.0195128	0.0224293
J44	disease PRS	70	Remaining 90%	0.0243396	0.0227385	0.0259381
J44	disease PRS	71	Remaining 90%	0.0274113	0.0256839	0.0291356
J44	disease PRS	72	Remaining 90%	0.0319748	0.0300643	0.0338816
J44	disease PRS	73	Remaining 90%	0.0356318	0.0335759	0.0376833
J44	disease PRS	74	Remaining 90%	0.0397464	0.0375243	0.0419633
J44	disease PRS	75	Remaining 90%	0.0447444	0.042312	0.0471705
J44	disease PRS	76	Remaining 90%	0.0495329	0.0468843	0.0521742
J44	disease PRS	77	Remaining 90%	0.0550598	0.0521413	0.0579692
J44	disease PRS	78	Remaining 90%	0.0595637	0.0564071	0.0627097
J44	disease PRS	79	Remaining 90%	0.0654728	0.061956	0.0689764
J44	disease PRS	80	Remaining 90%	0.0708882	0.0669805	0.0747795
J44	disease PRS	81	Remaining 90%	0.0749767	0.0706926	0.0792411
J44	disease PRS	82	Remaining 90%	0.0782707	0.0735775	0.0829402
J44	disease PRS	83	Remaining 90%	0.0788407	0.0740182	0.0836381
J44	disease PRS	34	Top 10%	0.00017819	0	0.000527343
J44	disease PRS	42	Top 10%	0.000356379	0	0.000850077
J44	disease PRS	43	Top 10%	0.000712758	1.4273e-05	0.00141076
J44	disease PRS	45	Top 10%	0.000890948	0.000110055	0.00167123
J44	disease PRS	46	Top 10%	0.00106914	0.000213757	0.00192379
J44	disease PRS	47	Top 10%	0.00124733	0.000323461	0.00217034
J44	disease PRS	48	Top 10%	0.00142552	0.000437918	0.00241214
J44	disease PRS	49	Top 10%	0.00213827	0.000929016	0.00334607
J44	disease PRS	50	Top 10%	0.00249465	0.00118867	0.00379893
J44	disease PRS	51	Top 10%	0.00285103	0.00145507	0.00424505
J44	disease PRS	52	Top 10%	0.00302922	0.00159039	0.00446598
J44	disease PRS	53	Top 10%	0.00338586	0.00186484	0.00490456
J44	disease PRS	54	Top 10%	0.00392418	0.00228627	0.0055594
J44	disease PRS	55	Top 10%	0.00483135	0.00301168	0.00664771
J44	disease PRS	56	Top 10%	0.00612932	0.00407296	0.00818143
J44	disease PRS	57	Top 10%	0.00708459	0.00486577	0.00929848
J44	disease PRS	58	Top 10%	0.00846119	0.00602157	0.0108948
J44	disease PRS	59	Top 10%	0.00967805	0.00705362	0.0122955
J44	disease PRS	60	Top 10%	0.01197	0.00902146	0.0149097
J44	disease PRS	61	Top 10%	0.0130444	0.00995168	0.0161274
J44	disease PRS	62	Top 10%	0.0148163	0.0114932	0.0181282
J44	disease PRS	63	Top 10%	0.0173489	0.0137113	0.0209731
J44	disease PRS	64	Top 10%	0.0197392	0.0158187	0.023644
J44	disease PRS	65	Top 10%	0.0224656	0.018236	0.026677
J44	disease PRS	66	Top 10%	0.027123	0.0223945	0.0318286
J44	disease PRS	67	Top 10%	0.0301056	0.0250715	0.0351137
J44	disease PRS	68	Top 10%	0.0352283	0.0296883	0.0407367
J44	disease PRS	69	Top 10%	0.0382115	0.0323857	0.0440023
J44	disease PRS	70	Top 10%	0.0451879	0.0387096	0.0516225
J44	disease PRS	71	Top 10%	0.0526686	0.0455193	0.0597644
J44	disease PRS	72	Top 10%	0.0577442	0.0501495	0.0652782
J44	disease PRS	73	Top 10%	0.0659993	0.0576814	0.0742438
J44	disease PRS	74	Top 10%	0.0733096	0.0643509	0.0821825
J44	disease PRS	75	Top 10%	0.0805949	0.0709673	0.0901228
J44	disease PRS	76	Top 10%	0.0863556	0.0761376	0.0964606
J44	disease PRS	77	Top 10%	0.091843	0.0809903	0.102567
J44	disease PRS	78	Top 10%	0.0951068	0.0838234	0.106251
J44	disease PRS	79	Top 10%	0.109028	0.0957289	0.122132
J44	disease PRS	80	Top 10%	0.114371	0.100136	0.128382
J44	disease PRS	81	Top 10%	0.123263	0.10713	0.139105
J44	disease PRS	82	Top 10%	0.131258	0.112843	0.14929

## Sheet: Type 2 diabetes (T2D)
PRS	Onset Age	Group	Cumulative event	Lower 95% CI	Upper 95% CI
RFDiseasemetaPRS	34	Remaining 90%	1.97707e-05	0	5.85193e-05
RFDiseasemetaPRS	36	Remaining 90%	5.9312e-05	0	0.000126424
RFDiseasemetaPRS	37	Remaining 90%	7.90826e-05	1.58314e-06	0.000156576
RFDiseasemetaPRS	38	Remaining 90%	0.000118624	2.37079e-05	0.000213531
RFDiseasemetaPRS	39	Remaining 90%	0.000158165	4.8567e-05	0.000267751
RFDiseasemetaPRS	40	Remaining 90%	0.000177936	6.16902e-05	0.000294168
RFDiseasemetaPRS	41	Remaining 90%	0.000237248	0.000103022	0.000371456
RFDiseasemetaPRS	42	Remaining 90%	0.000336101	0.000176346	0.000495831
RFDiseasemetaPRS	43	Remaining 90%	0.000434954	0.000253225	0.000616651
RFDiseasemetaPRS	44	Remaining 90%	0.000691973	0.000462779	0.000921114
RFDiseasemetaPRS	45	Remaining 90%	0.000968762	0.000697609	0.00123984
RFDiseasemetaPRS	46	Remaining 90%	0.00112693	0.000834495	0.00141927
RFDiseasemetaPRS	47	Remaining 90%	0.00136418	0.00104246	0.00168578
RFDiseasemetaPRS	48	Remaining 90%	0.0018189	0.0014475	0.00219017
RFDiseasemetaPRS	49	Remaining 90%	0.00253065	0.0020927	0.0029684
RFDiseasemetaPRS	50	Remaining 90%	0.00316331	0.00267381	0.00365256
RFDiseasemetaPRS	51	Remaining 90%	0.00417161	0.00360975	0.00473315
RFDiseasemetaPRS	52	Remaining 90%	0.00504152	0.0044241	0.00565855
RFDiseasemetaPRS	53	Remaining 90%	0.00638646	0.00569197	0.00708047
RFDiseasemetaPRS	54	Remaining 90%	0.00750084	0.00674823	0.00825288
RFDiseasemetaPRS	55	Remaining 90%	0.00866726	0.00785781	0.00947605
RFDiseasemetaPRS	56	Remaining 90%	0.0102473	0.00936548	0.0111284
RFDiseasemetaPRS	57	Remaining 90%	0.011804	0.0108548	0.0127522
RFDiseasemetaPRS	58	Remaining 90%	0.0139839	0.0129459	0.0150209
RFDiseasemetaPRS	59	Remaining 90%	0.0162247	0.0151006	0.0173475
RFDiseasemetaPRS	60	Remaining 90%	0.0184842	0.0172776	0.0196892
RFDiseasemetaPRS	61	Remaining 90%	0.0213793	0.0200721	0.0226847
RFDiseasemetaPRS	62	Remaining 90%	0.0244667	0.0230575	0.0258739
RFDiseasemetaPRS	63	Remaining 90%	0.0273812	0.0258795	0.0288806
RFDiseasemetaPRS	64	Remaining 90%	0.030502	0.0289044	0.0320969
RFDiseasemetaPRS	65	Remaining 90%	0.0343681	0.0326555	0.0360776
RFDiseasemetaPRS	66	Remaining 90%	0.0382811	0.0364558	0.040103
RFDiseasemetaPRS	67	Remaining 90%	0.0423418	0.0404021	0.0442775
RFDiseasemetaPRS	68	Remaining 90%	0.0470989	0.045028	0.0491652
RFDiseasemetaPRS	69	Remaining 90%	0.0530476	0.050817	0.0552729
RFDiseasemetaPRS	70	Remaining 90%	0.0590139	0.0566261	0.0613956
RFDiseasemetaPRS	71	Remaining 90%	0.06376	0.0612472	0.0662661
RFDiseasemetaPRS	72	Remaining 90%	0.0701464	0.0674645	0.0728207
RFDiseasemetaPRS	73	Remaining 90%	0.0756599	0.0728294	0.0784818
RFDiseasemetaPRS	74	Remaining 90%	0.0825597	0.0795376	0.0855719
RFDiseasemetaPRS	75	Remaining 90%	0.0882584	0.0850671	0.0914386
RFDiseasemetaPRS	76	Remaining 90%	0.0946871	0.0912841	0.0980773
RFDiseasemetaPRS	77	Remaining 90%	0.101191	0.0975493	0.104817
RFDiseasemetaPRS	78	Remaining 90%	0.108264	0.104337	0.112174
RFDiseasemetaPRS	79	Remaining 90%	0.115295	0.111036	0.119534
RFDiseasemetaPRS	80	Remaining 90%	0.120955	0.116364	0.125521
RFDiseasemetaPRS	81	Remaining 90%	0.124598	0.119726	0.129443
RFDiseasemetaPRS	82	Remaining 90%	0.126697	0.121592	0.131772
RFDiseasemetaPRS	83	Remaining 90%	0.129553	0.123879	0.13519
RFDiseasemetaPRS	84	Remaining 90%	0.131147	0.124672	0.137574
RFDiseasemetaPRS	85	Remaining 90%	0.143384	0.118376	0.167683
RFDiseasemetaPRS	41	Top 10%	0.000356379	0	0.000850077
RFDiseasemetaPRS	42	Top 10%	0.000534569	0	0.00113914
RFDiseasemetaPRS	43	Top 10%	0.00124733	0.000323461	0.00217034
RFDiseasemetaPRS	44	Top 10%	0.0017819	0.00067786	0.00288471
RFDiseasemetaPRS	45	Top 10%	0.00285103	0.00145507	0.00424505
RFDiseasemetaPRS	46	Top 10%	0.0033856	0.0018647	0.00490419
RFDiseasemetaPRS	47	Top 10%	0.00498931	0.00314418	0.00683102
RFDiseasemetaPRS	48	Top 10%	0.00623664	0.00417479	0.00829421
RFDiseasemetaPRS	49	Top 10%	0.00694939	0.00477357	0.00912046
RFDiseasemetaPRS	50	Top 10%	0.00873129	0.00629428	0.0111623
RFDiseasemetaPRS	51	Top 10%	0.0101568	0.00753001	0.0127767
RFDiseasemetaPRS	52	Top 10%	0.0126515	0.00972301	0.0155713
RFDiseasemetaPRS	53	Top 10%	0.014434	0.0113085	0.0175496
RFDiseasemetaPRS	54	Top 10%	0.0169441	0.01356	0.0203166
RFDiseasemetaPRS	55	Top 10%	0.0211119	0.0173356	0.0248736
RFDiseasemetaPRS	56	Top 10%	0.0249912	0.0208796	0.0290856
RFDiseasemetaPRS	57	Top 10%	0.0276484	0.0233173	0.0319603
RFDiseasemetaPRS	58	Top 10%	0.0311609	0.0265495	0.0357504
RFDiseasemetaPRS	59	Top 10%	0.0385841	0.0334207	0.04372
RFDiseasemetaPRS	60	Top 10%	0.0441774	0.0386263	0.0496963
RFDiseasemetaPRS	61	Top 10%	0.0510246	0.0450235	0.0569879
RFDiseasemetaPRS	62	Top 10%	0.05789	0.0514596	0.0642767
RFDiseasemetaPRS	63	Top 10%	0.06614	0.0592187	0.0730104
RFDiseasemetaPRS	64	Top 10%	0.0725331	0.0652466	0.0797627
RFDiseasemetaPRS	65	Top 10%	0.0816938	0.0738976	0.0894245
RFDiseasemetaPRS	66	Top 10%	0.0892423	0.0810343	0.0973769
RFDiseasemetaPRS	67	Top 10%	0.101789	0.0929194	0.110573
RFDiseasemetaPRS	68	Top 10%	0.114848	0.105327	0.124268
RFDiseasemetaPRS	69	Top 10%	0.123517	0.113572	0.133351
RFDiseasemetaPRS	70	Top 10%	0.13405	0.123584	0.144391
RFDiseasemetaPRS	71	Top 10%	0.150137	0.138883	0.161244
RFDiseasemetaPRS	72	Top 10%	0.164424	0.152482	0.176197
RFDiseasemetaPRS	73	Top 10%	0.174784	0.16233	0.187053
RFDiseasemetaPRS	74	Top 10%	0.184466	0.171503	0.197226
RFDiseasemetaPRS	75	Top 10%	0.197917	0.184188	0.211416
RFDiseasemetaPRS	76	Top 10%	0.209661	0.195176	0.223885
RFDiseasemetaPRS	77	Top 10%	0.222787	0.207355	0.237919
RFDiseasemetaPRS	78	Top 10%	0.231012	0.214898	0.246794
RFDiseasemetaPRS	79	Top 10%	0.241334	0.224175	0.258113
RFDiseasemetaPRS	80	Top 10%	0.253208	0.23459	0.271374
RFDiseasemetaPRS	81	Top 10%	0.258382	0.23896	0.277309
RFDiseasemetaPRS	82	Top 10%	0.26563	0.244672	0.286006
RFDiseasemetaPRS	83	Top 10%	0.27008	0.247431	0.292047
disease PRS	34	Remaining 90%	1.97707e-05	0	5.85193e-05
disease PRS	36	Remaining 90%	5.9312e-05	0	0.000126424
disease PRS	37	Remaining 90%	7.90826e-05	1.58314e-06	0.000156576
disease PRS	38	Remaining 90%	0.000118624	2.37079e-05	0.000213531
disease PRS	39	Remaining 90%	0.000158165	4.8567e-05	0.000267751
disease PRS	40	Remaining 90%	0.000177936	6.16902e-05	0.000294168
disease PRS	41	Remaining 90%	0.000237248	0.000103022	0.000371456
disease PRS	42	Remaining 90%	0.000355872	0.000191486	0.00052023
disease PRS	43	Remaining 90%	0.000494266	0.000300547	0.000687949
disease PRS	44	Remaining 90%	0.000771056	0.000529127	0.00101293
disease PRS	45	Remaining 90%	0.00108739	0.000800125	0.00137456
disease PRS	46	Remaining 90%	0.00126532	0.000955472	0.00157508
disease PRS	47	Remaining 90%	0.00150257	0.00116495	0.00184007
disease PRS	48	Remaining 90%	0.00199684	0.00160772	0.0023858
disease PRS	49	Remaining 90%	0.00258996	0.00214692	0.0030328
disease PRS	50	Remaining 90%	0.00316331	0.00267381	0.00365256
disease PRS	51	Remaining 90%	0.00407276	0.00351757	0.00462763
disease PRS	52	Remaining 90%	0.00500198	0.00438698	0.0056166
disease PRS	53	Remaining 90%	0.00614909	0.00546755	0.00683015
disease PRS	54	Remaining 90%	0.00724361	0.00650392	0.00798275
disease PRS	55	Remaining 90%	0.00847036	0.00767001	0.00927005
disease PRS	56	Remaining 90%	0.0100505	0.00917698	0.0109233
disease PRS	57	Remaining 90%	0.0115655	0.0106258	0.0125044
disease PRS	58	Remaining 90%	0.0136816	0.0126546	0.0147076
disease PRS	59	Remaining 90%	0.0162347	0.0151092	0.017359
disease PRS	60	Remaining 90%	0.0186111	0.017399	0.0198217
disease PRS	61	Remaining 90%	0.0215317	0.0202186	0.0228432
disease PRS	62	Remaining 90%	0.0245981	0.0231839	0.0260103
disease PRS	63	Remaining 90%	0.0276408	0.0261304	0.0291488
disease PRS	64	Remaining 90%	0.0308418	0.0292337	0.0324472
disease PRS	65	Remaining 90%	0.0347929	0.0330681	0.0365147
disease PRS	66	Remaining 90%	0.0387982	0.0369586	0.0406341
disease PRS	67	Remaining 90%	0.0433097	0.0413445	0.045271
disease PRS	68	Remaining 90%	0.0482941	0.0461932	0.0503904
disease PRS	69	Remaining 90%	0.0542547	0.0519959	0.0565081
disease PRS	70	Remaining 90%	0.0599615	0.0575538	0.0623631
disease PRS	71	Remaining 90%	0.0651316	0.0625888	0.0676676
disease PRS	72	Remaining 90%	0.0717453	0.0690291	0.0744537
disease PRS	73	Remaining 90%	0.0775402	0.0746697	0.0804019
disease PRS	74	Remaining 90%	0.0846611	0.0815952	0.0877168
disease PRS	75	Remaining 90%	0.0905407	0.0873026	0.0937672
disease PRS	76	Remaining 90%	0.0969268	0.0934812	0.100359
disease PRS	77	Remaining 90%	0.103533	0.0998476	0.107203
disease PRS	78	Remaining 90%	0.110284	0.106329	0.114222
disease PRS	79	Remaining 90%	0.117232	0.112949	0.121494
disease PRS	80	Remaining 90%	0.122912	0.118298	0.127502
disease PRS	81	Remaining 90%	0.126553	0.121659	0.13142
disease PRS	82	Remaining 90%	0.128653	0.123527	0.133749
disease PRS	83	Remaining 90%	0.131512	0.125818	0.137169
disease PRS	84	Remaining 90%	0.133117	0.126615	0.139572
disease PRS	85	Remaining 90%	0.145327	0.120365	0.169581
disease PRS	41	Top 10%	0.000356379	0	0.000850077
disease PRS	43	Top 10%	0.000712758	1.4273e-05	0.00141076
disease PRS	44	Top 10%	0.00106914	0.000213757	0.00192379
disease PRS	45	Top 10%	0.0017819	0.00067786	0.00288471
disease PRS	46	Top 10%	0.00213827	0.000929016	0.00334607
disease PRS	47	Top 10%	0.00374198	0.00214326	0.00533815
disease PRS	48	Top 10%	0.00463293	0.00285467	0.00640802
disease PRS	49	Top 10%	0.00641482	0.00432389	0.00850137
disease PRS	50	Top 10%	0.00873129	0.00629428	0.0111623
disease PRS	51	Top 10%	0.0110478	0.00830924	0.0137787
disease PRS	52	Top 10%	0.0130078	0.0100389	0.0159679
disease PRS	53	Top 10%	0.0165742	0.013228	0.019909
disease PRS	54	Top 10%	0.0192626	0.0156583	0.0228538
disease PRS	55	Top 10%	0.0228869	0.0189596	0.0267985
disease PRS	56	Top 10%	0.0267644	0.0225149	0.0309954
disease PRS	57	Top 10%	0.0297927	0.0253032	0.0342616
disease PRS	58	Top 10%	0.0338749	0.0290745	0.0386516
disease PRS	59	Top 10%	0.0384613	0.0333281	0.0435672
disease PRS	60	Top 10%	0.0429698	0.0375233	0.0483855
disease PRS	61	Top 10%	0.0495612	0.0436746	0.0554116
disease PRS	62	Top 10%	0.0565787	0.0502489	0.0628664
disease PRS	63	Top 10%	0.0636277	0.0568715	0.0703355
disease PRS	64	Top 10%	0.0692742	0.0621871	0.0763076
disease PRS	65	Top 10%	0.0776149	0.070051	0.0851172
disease PRS	66	Top 10%	0.0842599	0.0763258	0.0921259
disease PRS	67	Top 10%	0.092546	0.0841578	0.100857
disease PRS	68	Top 10%	0.103389	0.0944279	0.112261
disease PRS	69	Top 10%	0.111897	0.102494	0.121202
disease PRS	70	Top 10%	0.124629	0.114572	0.134571
disease PRS	71	Top 10%	0.136516	0.12586	0.147042
disease PRS	72	Top 10%	0.148436	0.137186	0.159539
disease PRS	73	Top 10%	0.15608	0.144433	0.167568
disease PRS	74	Top 10%	0.163649	0.151582	0.175544
disease PRS	75	Top 10%	0.175198	0.162426	0.187776
disease PRS	76	Top 10%	0.18716	0.173564	0.200533
disease PRS	77	Top 10%	0.199084	0.184587	0.213323
disease PRS	78	Top 10%	0.210153	0.19471	0.2253
disease PRS	79	Top 10%	0.221096	0.20453	0.237317
disease PRS	80	Top 10%	0.232569	0.214579	0.250146
disease PRS	81	Top 10%	0.237801	0.218951	0.256196
disease PRS	82	Top 10%	0.24506	0.224614	0.264967
disease PRS	83	Top 10%	0.249501	0.227327	0.271038

## Sheet: Coronary artery disease (CAD)
PRS	Onset Age	Group	Cumulative event	Lower 95% CI	Upper 95% CI
RFDiseasemetaPRS	35	Remaining 90%	0.000114521	2.28879e-05	0.000206146
RFDiseasemetaPRS	36	Remaining 90%	0.000286303	0.000141427	0.000431159
RFDiseasemetaPRS	37	Remaining 90%	0.000362651	0.000199602	0.000525673
RFDiseasemetaPRS	38	Remaining 90%	0.000400825	0.000229412	0.000572208
RFDiseasemetaPRS	39	Remaining 90%	0.000515346	0.000320991	0.000709663
RFDiseasemetaPRS	40	Remaining 90%	0.000668041	0.000446772	0.000889261
RFDiseasemetaPRS	41	Remaining 90%	0.000897083	0.000640698	0.0011534
RFDiseasemetaPRS	42	Remaining 90%	0.00108795	0.00080563	0.0013702
RFDiseasemetaPRS	43	Remaining 90%	0.00143152	0.00110772	0.00175521
RFDiseasemetaPRS	44	Remaining 90%	0.00181325	0.00144889	0.00217748
RFDiseasemetaPRS	45	Remaining 90%	0.0021759	0.00177683	0.00257482
RFDiseasemetaPRS	46	Remaining 90%	0.00236677	0.0019506	0.00278277
RFDiseasemetaPRS	47	Remaining 90%	0.00278669	0.00233519	0.00323797
RFDiseasemetaPRS	48	Remaining 90%	0.00337838	0.00288139	0.00387512
RFDiseasemetaPRS	49	Remaining 90%	0.00456177	0.00398458	0.00513862
RFDiseasemetaPRS	50	Remaining 90%	0.00511528	0.00450424	0.00572595
RFDiseasemetaPRS	51	Remaining 90%	0.0066995	0.00600073	0.00739777
RFDiseasemetaPRS	52	Remaining 90%	0.00830279	0.0075255	0.00907948
RFDiseasemetaPRS	53	Remaining 90%	0.00988755	0.00903994	0.0107344
RFDiseasemetaPRS	54	Remaining 90%	0.0116935	0.010772	0.012614
RFDiseasemetaPRS	55	Remaining 90%	0.0138865	0.0128822	0.0148898
RFDiseasemetaPRS	56	Remaining 90%	0.0167364	0.0156322	0.0178394
RFDiseasemetaPRS	57	Remaining 90%	0.019881	0.0186742	0.0210862
RFDiseasemetaPRS	58	Remaining 90%	0.0231898	0.0218819	0.0244959
RFDiseasemetaPRS	59	Remaining 90%	0.0272538	0.0258291	0.0286763
RFDiseasemetaPRS	60	Remaining 90%	0.0318723	0.0303232	0.0334188
RFDiseasemetaPRS	61	Remaining 90%	0.0351829	0.0335485	0.0368145
RFDiseasemetaPRS	62	Remaining 90%	0.0393737	0.0376346	0.0411096
RFDiseasemetaPRS	63	Remaining 90%	0.0441383	0.0422847	0.0459884
RFDiseasemetaPRS	64	Remaining 90%	0.0483678	0.0464154	0.0503162
RFDiseasemetaPRS	65	Remaining 90%	0.052453	0.0504068	0.0544948
RFDiseasemetaPRS	66	Remaining 90%	0.0579552	0.0557849	0.0601205
RFDiseasemetaPRS	67	Remaining 90%	0.0646774	0.0623594	0.0669896
RFDiseasemetaPRS	68	Remaining 90%	0.0691418	0.0667269	0.0715504
RFDiseasemetaPRS	69	Remaining 90%	0.0754367	0.0728855	0.0779808
RFDiseasemetaPRS	70	Remaining 90%	0.0812879	0.0786099	0.0839582
RFDiseasemetaPRS	71	Remaining 90%	0.088454	0.0856196	0.0912796
RFDiseasemetaPRS	72	Remaining 90%	0.0952569	0.0922728	0.0982311
RFDiseasemetaPRS	73	Remaining 90%	0.101961	0.0988261	0.105086
RFDiseasemetaPRS	74	Remaining 90%	0.110316	0.106985	0.113634
RFDiseasemetaPRS	75	Remaining 90%	0.117039	0.11354	0.120525
RFDiseasemetaPRS	76	Remaining 90%	0.123553	0.119869	0.127222
RFDiseasemetaPRS	77	Remaining 90%	0.131626	0.127684	0.135549
RFDiseasemetaPRS	78	Remaining 90%	0.140416	0.136165	0.144645
RFDiseasemetaPRS	79	Remaining 90%	0.147337	0.142797	0.151852
RFDiseasemetaPRS	80	Remaining 90%	0.155087	0.150145	0.160001
RFDiseasemetaPRS	81	Remaining 90%	0.161343	0.155979	0.166673
RFDiseasemetaPRS	82	Remaining 90%	0.168271	0.162272	0.174228
RFDiseasemetaPRS	83	Remaining 90%	0.170466	0.164104	0.176779
RFDiseasemetaPRS	36	Top 10%	0.000515464	0	0.00109844
RFDiseasemetaPRS	38	Top 10%	0.00189003	0.000773548	0.00300527
RFDiseasemetaPRS	39	Top 10%	0.00223368	0.00102008	0.0034458
RFDiseasemetaPRS	40	Top 10%	0.00292096	0.00153352	0.00430648
RFDiseasemetaPRS	41	Top 10%	0.00412371	0.00247596	0.00576874
RFDiseasemetaPRS	42	Top 10%	0.00584192	0.00388209	0.00779791
RFDiseasemetaPRS	43	Top 10%	0.00652921	0.00445789	0.00859622
RFDiseasemetaPRS	44	Top 10%	0.00841924	0.00606906	0.0107639
RFDiseasemetaPRS	45	Top 10%	0.00945017	0.00696137	0.0119327
RFDiseasemetaPRS	46	Top 10%	0.0108247	0.00816269	0.0134796
RFDiseasemetaPRS	47	Top 10%	0.0127148	0.0098321	0.0155891
RFDiseasemetaPRS	48	Top 10%	0.0140893	0.0110567	0.0171127
RFDiseasemetaPRS	49	Top 10%	0.0159794	0.0127525	0.0191957
RFDiseasemetaPRS	50	Top 10%	0.0176976	0.0143044	0.0210792
RFDiseasemetaPRS	51	Top 10%	0.0230241	0.0191633	0.0268696
RFDiseasemetaPRS	52	Top 10%	0.0257732	0.0216937	0.0298357
RFDiseasemetaPRS	53	Top 10%	0.0288682	0.0245568	0.0331605
RFDiseasemetaPRS	54	Top 10%	0.0359479	0.0311507	0.0407213
RFDiseasemetaPRS	55	Top 10%	0.0418913	0.0367214	0.0470334
RFDiseasemetaPRS	56	Top 10%	0.0465207	0.0410758	0.0519347
RFDiseasemetaPRS	57	Top 10%	0.0510723	0.0453661	0.0567444
RFDiseasemetaPRS	58	Top 10%	0.0572391	0.0511911	0.0632485
RFDiseasemetaPRS	59	Top 10%	0.0669937	0.0604371	0.0735046
RFDiseasemetaPRS	60	Top 10%	0.0719261	0.0651221	0.0786806
RFDiseasemetaPRS	61	Top 10%	0.0804817	0.0732599	0.0876472
RFDiseasemetaPRS	62	Top 10%	0.0840612	0.0766674	0.0913957
RFDiseasemetaPRS	63	Top 10%	0.0892926	0.0816471	0.0968745
RFDiseasemetaPRS	64	Top 10%	0.0990074	0.0909041	0.107039
RFDiseasemetaPRS	65	Top 10%	0.107712	0.0992086	0.116134
RFDiseasemetaPRS	66	Top 10%	0.118264	0.109287	0.12715
RFDiseasemetaPRS	67	Top 10%	0.125414	0.116122	0.134608
RFDiseasemetaPRS	68	Top 10%	0.137687	0.127861	0.147402
RFDiseasemetaPRS	69	Top 10%	0.151717	0.141298	0.162011
RFDiseasemetaPRS	70	Top 10%	0.162131	0.151273	0.17285
RFDiseasemetaPRS	71	Top 10%	0.177571	0.166069	0.188915
RFDiseasemetaPRS	72	Top 10%	0.186005	0.174145	0.197695
RFDiseasemetaPRS	73	Top 10%	0.19749	0.185113	0.20968
RFDiseasemetaPRS	74	Top 10%	0.210164	0.197185	0.222933
RFDiseasemetaPRS	75	Top 10%	0.222584	0.208969	0.235964
RFDiseasemetaPRS	76	Top 10%	0.242019	0.227302	0.256456
RFDiseasemetaPRS	77	Top 10%	0.251005	0.235706	0.265997
RFDiseasemetaPRS	78	Top 10%	0.263866	0.247618	0.279763
RFDiseasemetaPRS	79	Top 10%	0.284817	0.266753	0.302436
RFDiseasemetaPRS	80	Top 10%	0.295839	0.276619	0.314548
RFDiseasemetaPRS	81	Top 10%	0.300809	0.280886	0.320181
RFDiseasemetaPRS	82	Top 10%	0.308274	0.286773	0.329127
RFDiseasemetaPRS	84	Top 10%	0.322685	0.286976	0.356605
disease PRS	35	Remaining 90%	0.000114521	2.28879e-05	0.000206146
disease PRS	36	Remaining 90%	0.000286303	0.000141427	0.000431159
disease PRS	37	Remaining 90%	0.000362651	0.000199602	0.000525673
disease PRS	38	Remaining 90%	0.000400825	0.000229412	0.000572208
disease PRS	39	Remaining 90%	0.000515346	0.000320991	0.000709663
disease PRS	40	Remaining 90%	0.000744388	0.000510825	0.000977897
disease PRS	41	Remaining 90%	0.00103069	0.000755892	0.00130542
disease PRS	42	Remaining 90%	0.00114521	0.000855563	0.00143478
disease PRS	43	Remaining 90%	0.00156512	0.00122657	0.00190356
disease PRS	44	Remaining 90%	0.0020423	0.00165565	0.00242879
disease PRS	45	Remaining 90%	0.00236677	0.0019506	0.00278277
disease PRS	46	Remaining 90%	0.00267216	0.00223002	0.00311411
disease PRS	47	Remaining 90%	0.00311116	0.00263418	0.00358792
disease PRS	48	Remaining 90%	0.00362651	0.00311166	0.00414109
disease PRS	49	Remaining 90%	0.00488624	0.00428897	0.00548315
disease PRS	50	Remaining 90%	0.0055352	0.0048997	0.00617029
disease PRS	51	Remaining 90%	0.00725302	0.00652615	0.00797935
disease PRS	52	Remaining 90%	0.0088754	0.00807197	0.00967818
disease PRS	53	Remaining 90%	0.0105748	0.0096985	0.0114503
disease PRS	54	Remaining 90%	0.0124766	0.0115252	0.0134272
disease PRS	55	Remaining 90%	0.0149228	0.0138822	0.0159624
disease PRS	56	Remaining 90%	0.0175762	0.0164453	0.0187057
disease PRS	57	Remaining 90%	0.0207229	0.0194918	0.0219525
disease PRS	58	Remaining 90%	0.0241591	0.0228251	0.0254912
disease PRS	59	Remaining 90%	0.0282244	0.0267759	0.0296708
disease PRS	60	Remaining 90%	0.0328688	0.0312972	0.0344379
disease PRS	61	Remaining 90%	0.0360019	0.0343505	0.0376504
disease PRS	62	Remaining 90%	0.0398921	0.0381443	0.0416367
disease PRS	63	Remaining 90%	0.0445647	0.0427049	0.0464208
disease PRS	64	Remaining 90%	0.048723	0.0467664	0.0506756
disease PRS	65	Remaining 90%	0.0530477	0.050992	0.0550989
disease PRS	66	Remaining 90%	0.0589112	0.0567241	0.0610932
disease PRS	67	Remaining 90%	0.0653904	0.0630618	0.0677133
disease PRS	68	Remaining 90%	0.0700724	0.0676426	0.072496
disease PRS	69	Remaining 90%	0.0761315	0.073571	0.078685
disease PRS	70	Remaining 90%	0.0817638	0.0790812	0.0844387
disease PRS	71	Remaining 90%	0.0889803	0.0861403	0.0918116
disease PRS	72	Remaining 90%	0.0957185	0.0927302	0.0986969
disease PRS	73	Remaining 90%	0.10248	0.0993392	0.10561
disease PRS	74	Remaining 90%	0.110674	0.107341	0.113994
disease PRS	75	Remaining 90%	0.117096	0.113601	0.120577
disease PRS	76	Remaining 90%	0.12374	0.120056	0.127408
disease PRS	77	Remaining 90%	0.13132	0.127394	0.135228
disease PRS	78	Remaining 90%	0.140701	0.136445	0.144936
disease PRS	79	Remaining 90%	0.149015	0.144414	0.15359
disease PRS	80	Remaining 90%	0.156905	0.151901	0.161879
disease PRS	81	Remaining 90%	0.162575	0.157192	0.167923
disease PRS	82	Remaining 90%	0.168886	0.162927	0.174803
disease PRS	83	Remaining 90%	0.171059	0.164742	0.177328
disease PRS	36	Top 10%	0.000515464	0	0.00109844
disease PRS	38	Top 10%	0.00189003	0.000773548	0.00300527
disease PRS	39	Top 10%	0.00223368	0.00102008	0.0034458
disease PRS	41	Top 10%	0.00292096	0.00153352	0.00430648
disease PRS	42	Top 10%	0.00532646	0.00345468	0.00719472
disease PRS	44	Top 10%	0.00635739	0.00431336	0.00839722
disease PRS	45	Top 10%	0.00773196	0.00547908	0.00997974
disease PRS	46	Top 10%	0.0080756	0.00577354	0.0103723
disease PRS	47	Top 10%	0.00979381	0.00726055	0.0123206
disease PRS	48	Top 10%	0.0118557	0.00907102	0.0146325
disease PRS	49	Top 10%	0.0130584	0.0101375	0.0159707
disease PRS	50	Top 10%	0.0139175	0.0109032	0.0169226
disease PRS	51	Top 10%	0.0180412	0.0146158	0.0214548
disease PRS	52	Top 10%	0.0206186	0.0169609	0.0242626
disease PRS	53	Top 10%	0.0226811	0.0188485	0.0264988
disease PRS	54	Top 10%	0.0289006	0.0245844	0.0331977
disease PRS	55	Top 10%	0.0325599	0.0279831	0.0371151
disease PRS	56	Top 10%	0.0389409	0.033939	0.043917
disease PRS	57	Top 10%	0.0434631	0.0381775	0.0487197
disease PRS	58	Top 10%	0.048476	0.0428874	0.054032
disease PRS	59	Top 10%	0.058201	0.0520599	0.0643024
disease PRS	60	Top 10%	0.0629002	0.0565056	0.0692515
disease PRS	61	Top 10%	0.0729722	0.0660578	0.0798355
disease PRS	62	Top 10%	0.0792331	0.0720076	0.0864024
disease PRS	63	Top 10%	0.0852809	0.0777595	0.0927408
disease PRS	64	Top 10%	0.0955838	0.0875725	0.103525
disease PRS	65	Top 10%	0.102095	0.0937819	0.110333
disease PRS	66	Top 10%	0.109354	0.100706	0.117919
disease PRS	67	Top 10%	0.118637	0.109569	0.127612
disease PRS	68	Top 10%	0.128855	0.119333	0.138273
disease PRS	69	Top 10%	0.144769	0.134565	0.154852
disease PRS	70	Top 10%	0.156986	0.146268	0.16757
disease PRS	71	Top 10%	0.17183	0.160493	0.183014
disease PRS	72	Top 10%	0.180803	0.169084	0.192357
disease PRS	73	Top 10%	0.191677	0.179472	0.203702
disease PRS	74	Top 10%	0.205669	0.192805	0.218328
disease PRS	75	Top 10%	0.220708	0.207079	0.234103
disease PRS	76	Top 10%	0.238844	0.224197	0.253214
disease PRS	77	Top 10%	0.252197	0.236703	0.267377
disease PRS	78	Top 10%	0.259789	0.243732	0.275506
disease PRS	79	Top 10%	0.268286	0.251451	0.284744
disease PRS	80	Top 10%	0.278125	0.260142	0.295671
disease PRS	81	Top 10%	0.288082	0.268598	0.307046
disease PRS	82	Top 10%	0.301413	0.278929	0.323197
disease PRS	84	Top 10%	0.31766	0.278393	0.354789

## Sheet: E78
PRS	Onset Age	Group	Cumulative event	Lower 95% CI	Upper 95% CI
RFDiseasemetaPRS	34	Remaining 90%	3.95413e-05	0	9.43392e-05
RFDiseasemetaPRS	36	Remaining 90%	9.88533e-05	1.22067e-05	0.000185492
RFDiseasemetaPRS	37	Remaining 90%	0.000177936	6.16902e-05	0.000294168
RFDiseasemetaPRS	38	Remaining 90%	0.000197707	7.51736e-05	0.000320225
RFDiseasemetaPRS	39	Remaining 90%	0.000276789	0.00013181	0.000421747
RFDiseasemetaPRS	40	Remaining 90%	0.000415184	0.000237631	0.000592705
RFDiseasemetaPRS	41	Remaining 90%	0.000553579	0.00034857	0.000758545
RFDiseasemetaPRS	42	Remaining 90%	0.000751285	0.000512477	0.000990037
RFDiseasemetaPRS	43	Remaining 90%	0.00102807	0.00074875	0.00130732
RFDiseasemetaPRS	44	Remaining 90%	0.00140372	0.00107738	0.00172995
RFDiseasemetaPRS	45	Remaining 90%	0.00183867	0.00146526	0.00221195
RFDiseasemetaPRS	46	Remaining 90%	0.00223408	0.00182254	0.00264546
RFDiseasemetaPRS	47	Remaining 90%	0.00274812	0.00229179	0.00320424
RFDiseasemetaPRS	48	Remaining 90%	0.00353895	0.00302129	0.00405633
RFDiseasemetaPRS	49	Remaining 90%	0.00474496	0.0041459	0.00534366
RFDiseasemetaPRS	50	Remaining 90%	0.00599051	0.00531779	0.00666277
RFDiseasemetaPRS	51	Remaining 90%	0.007414	0.00666612	0.00816132
RFDiseasemetaPRS	52	Remaining 90%	0.00947015	0.00862573	0.0103138
RFDiseasemetaPRS	53	Remaining 90%	0.0114873	0.0105582	0.0124156
RFDiseasemetaPRS	54	Remaining 90%	0.0137357	0.0127202	0.01475
RFDiseasemetaPRS	55	Remaining 90%	0.0164896	0.0153771	0.0176009
RFDiseasemetaPRS	56	Remaining 90%	0.0192168	0.0180145	0.0204176
RFDiseasemetaPRS	57	Remaining 90%	0.0228743	0.0215592	0.0241877
RFDiseasemetaPRS	58	Remaining 90%	0.0269732	0.02554	0.0284043
RFDiseasemetaPRS	59	Remaining 90%	0.0313425	0.029791	0.0328915
RFDiseasemetaPRS	60	Remaining 90%	0.0357455	0.0340811	0.0374071
RFDiseasemetaPRS	61	Remaining 90%	0.0423806	0.0405559	0.0442018
RFDiseasemetaPRS	62	Remaining 90%	0.0492582	0.047278	0.0512343
RFDiseasemetaPRS	63	Remaining 90%	0.0560887	0.0539624	0.0582103
RFDiseasemetaPRS	64	Remaining 90%	0.0640175	0.0617297	0.0662996
RFDiseasemetaPRS	65	Remaining 90%	0.0726107	0.070156	0.0750588
RFDiseasemetaPRS	66	Remaining 90%	0.0821781	0.0795457	0.0848029
RFDiseasemetaPRS	67	Remaining 90%	0.0923342	0.0895204	0.0951393
RFDiseasemetaPRS	68	Remaining 90%	0.102035	0.099053	0.105008
RFDiseasemetaPRS	69	Remaining 90%	0.113749	0.110569	0.116918
RFDiseasemetaPRS	70	Remaining 90%	0.126398	0.123008	0.129775
RFDiseasemetaPRS	71	Remaining 90%	0.138903	0.135308	0.142483
RFDiseasemetaPRS	72	Remaining 90%	0.151948	0.148141	0.155739
RFDiseasemetaPRS	73	Remaining 90%	0.164855	0.160834	0.168857
RFDiseasemetaPRS	74	Remaining 90%	0.177905	0.173661	0.182127
RFDiseasemetaPRS	75	Remaining 90%	0.190952	0.186467	0.195412
RFDiseasemetaPRS	76	Remaining 90%	0.204456	0.199692	0.209192
RFDiseasemetaPRS	77	Remaining 90%	0.217845	0.21277	0.222887
RFDiseasemetaPRS	78	Remaining 90%	0.229275	0.223902	0.234612
RFDiseasemetaPRS	79	Remaining 90%	0.239982	0.234267	0.245653
RFDiseasemetaPRS	80	Remaining 90%	0.248945	0.242867	0.254975
RFDiseasemetaPRS	81	Remaining 90%	0.256699	0.250196	0.263145
RFDiseasemetaPRS	82	Remaining 90%	0.262403	0.255456	0.269284
RFDiseasemetaPRS	83	Remaining 90%	0.265789	0.258358	0.273145
RFDiseasemetaPRS	84	Remaining 90%	0.267358	0.259322	0.275306
RFDiseasemetaPRS	34	Top 10%	0.00017819	0	0.000527343
RFDiseasemetaPRS	35	Top 10%	0.000356379	0	0.000850077
RFDiseasemetaPRS	39	Top 10%	0.000890948	0.000110055	0.00167123
RFDiseasemetaPRS	40	Top 10%	0.00160371	0.000556262	0.00265005
RFDiseasemetaPRS	41	Top 10%	0.0017819	0.00067786	0.00288471
RFDiseasemetaPRS	42	Top 10%	0.00231647	0.00105791	0.00357343
RFDiseasemetaPRS	43	Top 10%	0.00285103	0.00145507	0.00424505
RFDiseasemetaPRS	44	Top 10%	0.00392017	0.00228394	0.00555372
RFDiseasemetaPRS	45	Top 10%	0.00481112	0.00299911	0.00661983
RFDiseasemetaPRS	46	Top 10%	0.00605845	0.00402612	0.00808663
RFDiseasemetaPRS	47	Top 10%	0.00641482	0.00432389	0.00850137
RFDiseasemetaPRS	48	Top 10%	0.00890948	0.00644792	0.0113649
RFDiseasemetaPRS	49	Top 10%	0.0115823	0.008779	0.0143777
RFDiseasemetaPRS	50	Top 10%	0.0137206	0.0106724	0.0167594
RFDiseasemetaPRS	51	Top 10%	0.016928	0.0135471	0.0202973
RFDiseasemetaPRS	52	Top 10%	0.019779	0.0161293	0.0234152
RFDiseasemetaPRS	53	Top 10%	0.0245945	0.0205335	0.0286388
RFDiseasemetaPRS	54	Top 10%	0.0289041	0.024508	0.0332805
RFDiseasemetaPRS	55	Top 10%	0.0332735	0.0285601	0.037964
RFDiseasemetaPRS	56	Top 10%	0.0382873	0.0332305	0.0433176
RFDiseasemetaPRS	57	Top 10%	0.0436259	0.0382214	0.049
RFDiseasemetaPRS	58	Top 10%	0.0502742	0.0444598	0.0560532
RFDiseasemetaPRS	59	Top 10%	0.0597052	0.0533486	0.0660191
RFDiseasemetaPRS	60	Top 10%	0.0673718	0.0605993	0.0740954
RFDiseasemetaPRS	61	Top 10%	0.077858	0.0705462	0.0851122
RFDiseasemetaPRS	62	Top 10%	0.0876067	0.079819	0.0953285
RFDiseasemetaPRS	63	Top 10%	0.0984083	0.0901156	0.106626
RFDiseasemetaPRS	64	Top 10%	0.111285	0.102418	0.120064
RFDiseasemetaPRS	65	Top 10%	0.125482	0.116011	0.134852
RFDiseasemetaPRS	66	Top 10%	0.141235	0.131117	0.151234
RFDiseasemetaPRS	67	Top 10%	0.153843	0.143227	0.164328
RFDiseasemetaPRS	68	Top 10%	0.170198	0.158955	0.181291
RFDiseasemetaPRS	69	Top 10%	0.184381	0.172606	0.195987
RFDiseasemetaPRS	70	Top 10%	0.201938	0.189518	0.214168
RFDiseasemetaPRS	71	Top 10%	0.222384	0.209224	0.235324
RFDiseasemetaPRS	72	Top 10%	0.239801	0.226022	0.253335
RFDiseasemetaPRS	73	Top 10%	0.256077	0.241696	0.270185
RFDiseasemetaPRS	74	Top 10%	0.276753	0.261572	0.291623
RFDiseasemetaPRS	75	Top 10%	0.292748	0.276892	0.308256
RFDiseasemetaPRS	76	Top 10%	0.310518	0.293793	0.326847
RFDiseasemetaPRS	77	Top 10%	0.32644	0.308836	0.343596
RFDiseasemetaPRS	78	Top 10%	0.340629	0.322099	0.358652
RFDiseasemetaPRS	79	Top 10%	0.35417	0.334554	0.373209
RFDiseasemetaPRS	80	Top 10%	0.366356	0.345485	0.386561
RFDiseasemetaPRS	81	Top 10%	0.379065	0.356488	0.40085
RFDiseasemetaPRS	82	Top 10%	0.381753	0.358634	0.404039
RFDiseasemetaPRS	83	Top 10%	0.395804	0.367997	0.422388
disease PRS	34	Remaining 90%	3.95413e-05	0	9.43392e-05
disease PRS	36	Remaining 90%	9.88533e-05	1.22067e-05	0.000185492
disease PRS	37	Remaining 90%	0.000177936	6.16902e-05	0.000294168
disease PRS	38	Remaining 90%	0.000197707	7.51736e-05	0.000320225
disease PRS	39	Remaining 90%	0.000316331	0.000161344	0.000471293
disease PRS	40	Remaining 90%	0.000514037	0.000316482	0.000711553
disease PRS	41	Remaining 90%	0.000652432	0.000429879	0.000874935
disease PRS	42	Remaining 90%	0.000850138	0.000596115	0.0011041
disease PRS	43	Remaining 90%	0.00110716	0.000817299	0.00139693
disease PRS	44	Remaining 90%	0.00152234	0.00118251	0.00186205
disease PRS	45	Remaining 90%	0.00195729	0.00157204	0.0023424
disease PRS	46	Remaining 90%	0.00243179	0.00200247	0.00286093
disease PRS	47	Remaining 90%	0.00290629	0.00243704	0.00337531
disease PRS	48	Remaining 90%	0.00375642	0.00322316	0.00428941
disease PRS	49	Remaining 90%	0.00490312	0.0042942	0.00551167
disease PRS	50	Remaining 90%	0.00618822	0.00550455	0.00687141
disease PRS	51	Remaining 90%	0.00763148	0.00687278	0.00838959
disease PRS	52	Remaining 90%	0.00974694	0.00889038	0.0106027
disease PRS	53	Remaining 90%	0.011784	0.010843	0.012724
disease PRS	54	Remaining 90%	0.0141722	0.0131409	0.0152023
disease PRS	55	Remaining 90%	0.0170274	0.0158971	0.0181564
disease PRS	56	Remaining 90%	0.0198168	0.0185961	0.0210358
disease PRS	57	Remaining 90%	0.0234565	0.0221251	0.024786
disease PRS	58	Remaining 90%	0.0275166	0.0260696	0.0289615
disease PRS	59	Remaining 90%	0.0321331	0.0305625	0.0337011
disease PRS	60	Remaining 90%	0.0366763	0.0349907	0.038359
disease PRS	61	Remaining 90%	0.0430784	0.0412399	0.0449134
disease PRS	62	Remaining 90%	0.0499597	0.0479668	0.0519485
disease PRS	63	Remaining 90%	0.0569199	0.0547791	0.0590558
disease PRS	64	Remaining 90%	0.0648244	0.0625239	0.0671192
disease PRS	65	Remaining 90%	0.0733149	0.0708504	0.0757728
disease PRS	66	Remaining 90%	0.0833113	0.0806623	0.0859528
disease PRS	67	Remaining 90%	0.0937979	0.0909631	0.0966239
disease PRS	68	Remaining 90%	0.103657	0.100653	0.106652
disease PRS	69	Remaining 90%	0.115306	0.112107	0.118494
disease PRS	70	Remaining 90%	0.128215	0.124803	0.131613
disease PRS	71	Remaining 90%	0.140597	0.136985	0.144194
disease PRS	72	Remaining 90%	0.153576	0.149754	0.157381
disease PRS	73	Remaining 90%	0.166768	0.162729	0.170786
disease PRS	74	Remaining 90%	0.180034	0.175771	0.184274
disease PRS	75	Remaining 90%	0.193491	0.188982	0.197974
disease PRS	76	Remaining 90%	0.206862	0.20208	0.211616
disease PRS	77	Remaining 90%	0.220244	0.215153	0.225302
disease PRS	78	Remaining 90%	0.231937	0.226542	0.237294
disease PRS	79	Remaining 90%	0.243189	0.23744	0.248895
disease PRS	80	Remaining 90%	0.252426	0.246306	0.258496
disease PRS	81	Remaining 90%	0.261185	0.254594	0.267718
disease PRS	82	Remaining 90%	0.267162	0.260116	0.274141
disease PRS	83	Remaining 90%	0.271087	0.263494	0.278602
disease PRS	84	Remaining 90%	0.272645	0.264468	0.28073
disease PRS	34	Top 10%	0.00017819	0	0.000527343
disease PRS	35	Top 10%	0.000356379	0	0.000850077
disease PRS	39	Top 10%	0.000534569	0	0.00113913
disease PRS	40	Top 10%	0.000712758	1.4273e-05	0.00141076
disease PRS	41	Top 10%	0.000890948	0.000110055	0.00167123
disease PRS	42	Top 10%	0.00142552	0.000437918	0.00241214
disease PRS	43	Top 10%	0.00213827	0.000929016	0.00334607
disease PRS	44	Top 10%	0.00285103	0.00145507	0.00424505
disease PRS	45	Top 10%	0.00374198	0.00214326	0.00533815
disease PRS	46	Top 10%	0.00427655	0.0025678	0.00598237
disease PRS	47	Top 10%	0.00498931	0.00314418	0.00683102
disease PRS	48	Top 10%	0.00694939	0.00477357	0.00912046
disease PRS	49	Top 10%	0.0101568	0.00753001	0.0127767
disease PRS	50	Top 10%	0.0119387	0.00909303	0.0147762
disease PRS	51	Top 10%	0.0149679	0.011786	0.0181396
disease PRS	52	Top 10%	0.0172844	0.0138687	0.0206883
disease PRS	53	Top 10%	0.0219198	0.0180813	0.0257434
disease PRS	54	Top 10%	0.0249657	0.0208736	0.0290408
disease PRS	55	Top 10%	0.0284168	0.024053	0.0327611
disease PRS	56	Top 10%	0.0328634	0.0281686	0.0375355
disease PRS	57	Top 10%	0.0383478	0.03327	0.0433989
disease PRS	58	Top 10%	0.0453177	0.0397859	0.0508176
disease PRS	59	Top 10%	0.0524957	0.0465251	0.058429
disease PRS	60	Top 10%	0.0588755	0.052533	0.0651757
disease PRS	61	Top 10%	0.0714609	0.0644292	0.0784397
disease PRS	62	Top 10%	0.0811607	0.0736346	0.0886256
disease PRS	63	Top 10%	0.0907605	0.082766	0.0986853
disease PRS	64	Top 10%	0.103848	0.0952436	0.112371
disease PRS	65	Top 10%	0.118949	0.109681	0.128121
disease PRS	66	Top 10%	0.130683	0.120915	0.140342
disease PRS	67	Top 10%	0.140217	0.13005	0.150266
disease PRS	68	Top 10%	0.155081	0.144303	0.165723
disease PRS	69	Top 10%	0.169867	0.158496	0.181085
disease PRS	70	Top 10%	0.185066	0.173085	0.196874
disease PRS	71	Top 10%	0.206756	0.193927	0.219381
disease PRS	72	Top 10%	0.224902	0.211375	0.238198
disease PRS	73	Top 10%	0.238564	0.224497	0.252376
disease PRS	74	Top 10%	0.257299	0.24245	0.271857
disease PRS	75	Top 10%	0.269474	0.254067	0.284563
disease PRS	76	Top 10%	0.288511	0.272111	0.304541
disease PRS	77	Top 10%	0.304507	0.287178	0.321415
disease PRS	78	Top 10%	0.316224	0.298093	0.333887
disease PRS	79	Top 10%	0.32464	0.305781	0.342986
disease PRS	80	Top 10%	0.334347	0.31438	0.353734
disease PRS	81	Top 10%	0.338045	0.317512	0.357961
disease PRS	83	Top 10%	0.348075	0.323394	0.371856

## Sheet: N18
PRS	Onset Age	Group	Cumulative event	Lower 95% CI	Upper 95% CI
RFDiseasemetaPRS	28	Remaining 90%	1.97707e-05	0	5.85193e-05
RFDiseasemetaPRS	32	Remaining 90%	3.95413e-05	0	9.43392e-05
RFDiseasemetaPRS	33	Remaining 90%	5.9312e-05	0	0.000126424
RFDiseasemetaPRS	37	Remaining 90%	7.90826e-05	1.58314e-06	0.000156576
RFDiseasemetaPRS	38	Remaining 90%	9.88533e-05	1.22067e-05	0.000185492
RFDiseasemetaPRS	39	Remaining 90%	0.000138395	3.58742e-05	0.000240905
RFDiseasemetaPRS	40	Remaining 90%	0.000177936	6.16902e-05	0.000294168
RFDiseasemetaPRS	41	Remaining 90%	0.000237248	0.000103022	0.000371456
RFDiseasemetaPRS	43	Remaining 90%	0.000276789	0.00013181	0.000421747
RFDiseasemetaPRS	45	Remaining 90%	0.000316331	0.000161344	0.000471293
RFDiseasemetaPRS	48	Remaining 90%	0.000355872	0.000191486	0.00052023
RFDiseasemetaPRS	49	Remaining 90%	0.000395413	0.000222138	0.000568658
RFDiseasemetaPRS	50	Remaining 90%	0.000533808	0.000332491	0.000735084
RFDiseasemetaPRS	51	Remaining 90%	0.000632661	0.000413505	0.00085177
RFDiseasemetaPRS	52	Remaining 90%	0.000751285	0.000512477	0.000990037
RFDiseasemetaPRS	53	Remaining 90%	0.00100841	0.000731754	0.00128499
RFDiseasemetaPRS	54	Remaining 90%	0.00120742	0.000904557	0.00151019
RFDiseasemetaPRS	55	Remaining 90%	0.00142872	0.00109888	0.00175844
RFDiseasemetaPRS	56	Remaining 90%	0.00165442	0.0012987	0.00201002
RFDiseasemetaPRS	57	Remaining 90%	0.00207523	0.00167467	0.00247563
RFDiseasemetaPRS	58	Remaining 90%	0.00239928	0.00196656	0.00283181
RFDiseasemetaPRS	59	Remaining 90%	0.00295446	0.00247031	0.00343838
RFDiseasemetaPRS	60	Remaining 90%	0.0033658	0.00284587	0.00388547
RFDiseasemetaPRS	61	Remaining 90%	0.00409627	0.00351656	0.00467564
RFDiseasemetaPRS	62	Remaining 90%	0.00487532	0.00423626	0.00551398
RFDiseasemetaPRS	63	Remaining 90%	0.00555456	0.00486643	0.0062422
RFDiseasemetaPRS	64	Remaining 90%	0.00662253	0.00586138	0.00738311
RFDiseasemetaPRS	65	Remaining 90%	0.00811251	0.00725656	0.00896771
RFDiseasemetaPRS	66	Remaining 90%	0.00938267	0.00845074	0.0103137
RFDiseasemetaPRS	67	Remaining 90%	0.0111842	0.01015	0.0122174
RFDiseasemetaPRS	68	Remaining 90%	0.0139724	0.0127913	0.0151521
RFDiseasemetaPRS	69	Remaining 90%	0.0163201	0.015023	0.0176155
RFDiseasemetaPRS	70	Remaining 90%	0.0196083	0.0181564	0.0210579
RFDiseasemetaPRS	71	Remaining 90%	0.0240038	0.0223572	0.0256476
RFDiseasemetaPRS	72	Remaining 90%	0.0284041	0.0265722	0.0302326
RFDiseasemetaPRS	73	Remaining 90%	0.0341189	0.0320556	0.0361777
RFDiseasemetaPRS	74	Remaining 90%	0.0410558	0.0387215	0.0433844
RFDiseasemetaPRS	75	Remaining 90%	0.0479662	0.0453609	0.0505645
RFDiseasemetaPRS	76	Remaining 90%	0.0569293	0.0539615	0.0598878
RFDiseasemetaPRS	77	Remaining 90%	0.0642106	0.0609327	0.0674771
RFDiseasemetaPRS	78	Remaining 90%	0.0726301	0.0689723	0.0762735
RFDiseasemetaPRS	79	Remaining 90%	0.0805903	0.0765254	0.0846373
RFDiseasemetaPRS	80	Remaining 90%	0.0915166	0.0868029	0.0962059
RFDiseasemetaPRS	81	Remaining 90%	0.100636	0.0952636	0.105976
RFDiseasemetaPRS	82	Remaining 90%	0.106618	0.10067	0.112526
RFDiseasemetaPRS	83	Remaining 90%	0.112276	0.1054	0.119098
RFDiseasemetaPRS	38	Top 10%	0.00017819	0	0.000527343
RFDiseasemetaPRS	39	Top 10%	0.000356379	0	0.000850077
RFDiseasemetaPRS	48	Top 10%	0.000890948	0.000110055	0.00167123
RFDiseasemetaPRS	51	Top 10%	0.00106914	0.000213757	0.00192379
RFDiseasemetaPRS	52	Top 10%	0.00124733	0.000323461	0.00217034
RFDiseasemetaPRS	53	Top 10%	0.00142552	0.000437918	0.00241214
RFDiseasemetaPRS	54	Top 10%	0.00196344	0.000803605	0.00312194
RFDiseasemetaPRS	55	Top 10%	0.00268745	0.0013283	0.00404474
RFDiseasemetaPRS	56	Top 10%	0.00324347	0.00174623	0.00473846
RFDiseasemetaPRS	57	Top 10%	0.00400435	0.00233247	0.00567343
RFDiseasemetaPRS	58	Top 10%	0.00478369	0.00294652	0.00661748
RFDiseasemetaPRS	59	Top 10%	0.00538454	0.00342636	0.00733887
RFDiseasemetaPRS	60	Top 10%	0.00579725	0.00375782	0.0078325
RFDiseasemetaPRS	61	Top 10%	0.00686674	0.00462375	0.00910468
RFDiseasemetaPRS	62	Top 10%	0.00864019	0.00608557	0.0111883
RFDiseasemetaPRS	63	Top 10%	0.0104833	0.00763081	0.0133276
RFDiseasemetaPRS	64	Top 10%	0.0114403	0.00843969	0.0144318
RFDiseasemetaPRS	65	Top 10%	0.0139297	0.0105616	0.0172864
RFDiseasemetaPRS	66	Top 10%	0.0173183	0.0134886	0.0211331
RFDiseasemetaPRS	67	Top 10%	0.0205794	0.0163387	0.0248018
RFDiseasemetaPRS	68	Top 10%	0.0240109	0.0193591	0.0286407
RFDiseasemetaPRS	69	Top 10%	0.0285294	0.0233638	0.0336677
RFDiseasemetaPRS	70	Top 10%	0.033629	0.0279134	0.039311
RFDiseasemetaPRS	71	Top 10%	0.0400534	0.0336814	0.0463834
RFDiseasemetaPRS	72	Top 10%	0.0472145	0.0401521	0.054225
RFDiseasemetaPRS	73	Top 10%	0.0565252	0.0485998	0.0643845
RFDiseasemetaPRS	74	Top 10%	0.064213	0.0555835	0.0727637
RFDiseasemetaPRS	75	Top 10%	0.0777123	0.0678459	0.0874743
RFDiseasemetaPRS	76	Top 10%	0.0978621	0.0861358	0.109438
RFDiseasemetaPRS	77	Top 10%	0.108098	0.0953908	0.120627
RFDiseasemetaPRS	78	Top 10%	0.119543	0.105628	0.133243
RFDiseasemetaPRS	79	Top 10%	0.134689	0.118996	0.150102
RFDiseasemetaPRS	80	Top 10%	0.155139	0.136816	0.173074
RFDiseasemetaPRS	81	Top 10%	0.171215	0.150355	0.191562
RFDiseasemetaPRS	82	Top 10%	0.179261	0.156632	0.201284
RFDiseasemetaPRS	83	Top 10%	0.184205	0.159642	0.208051
RFDiseasemetaPRS	84	Top 10%	0.198033	0.161329	0.23313
disease PRS	28	Remaining 90%	1.97707e-05	0	5.85193e-05
disease PRS	32	Remaining 90%	3.95413e-05	0	9.43392e-05
disease PRS	33	Remaining 90%	5.9312e-05	0	0.000126424
disease PRS	37	Remaining 90%	7.90826e-05	1.58314e-06	0.000156576
disease PRS	38	Remaining 90%	0.000118624	2.37079e-05	0.000213531
disease PRS	39	Remaining 90%	0.000177936	6.16902e-05	0.000294168
disease PRS	40	Remaining 90%	0.000197707	7.51736e-05	0.000320225
disease PRS	41	Remaining 90%	0.000257019	0.000117312	0.000396705
disease PRS	43	Remaining 90%	0.00029656	0.000146494	0.000446604
disease PRS	45	Remaining 90%	0.000336101	0.000176346	0.000495831
disease PRS	48	Remaining 90%	0.000415184	0.000237631	0.000592705
disease PRS	49	Remaining 90%	0.000454725	0.000268913	0.000640503
disease PRS	50	Remaining 90%	0.00059312	0.000380919	0.000805276
disease PRS	51	Remaining 90%	0.000691973	0.000462779	0.000921114
disease PRS	52	Remaining 90%	0.000790826	0.000545818	0.00103578
disease PRS	53	Remaining 90%	0.00104795	0.000765925	0.00132989
disease PRS	54	Remaining 90%	0.00126687	0.000956638	0.001577
disease PRS	55	Remaining 90%	0.00154852	0.00120507	0.00189185
disease PRS	56	Remaining 90%	0.00177431	0.00140592	0.00214257
disease PRS	57	Remaining 90%	0.00213212	0.00172646	0.0025376
disease PRS	58	Remaining 90%	0.00252111	0.00207757	0.00296445
disease PRS	59	Remaining 90%	0.00303214	0.00254209	0.00352196
disease PRS	60	Remaining 90%	0.00346644	0.0029391	0.00399351
disease PRS	61	Remaining 90%	0.00426825	0.00367641	0.00485975
disease PRS	62	Remaining 90%	0.00507219	0.0044203	0.00572365
disease PRS	63	Remaining 90%	0.00587788	0.0051692	0.00658605
disease PRS	64	Remaining 90%	0.0069727	0.0061912	0.00775359
disease PRS	65	Remaining 90%	0.00851955	0.00764203	0.00939631
disease PRS	66	Remaining 90%	0.0099911	0.00902791	0.0109534
disease PRS	67	Remaining 90%	0.011826	0.0107616	0.0128892
disease PRS	68	Remaining 90%	0.0145897	0.0133831	0.0157948
disease PRS	69	Remaining 90%	0.0169096	0.0155905	0.018227
disease PRS	70	Remaining 90%	0.0203765	0.018897	0.0218537
disease PRS	71	Remaining 90%	0.0252563	0.0235656	0.026944
disease PRS	72	Remaining 90%	0.0296188	0.027749	0.031485
disease PRS	73	Remaining 90%	0.0357202	0.0336092	0.0378266
disease PRS	74	Remaining 90%	0.0428018	0.0404205	0.0451772
disease PRS	75	Remaining 90%	0.0503531	0.0476832	0.0530156
disease PRS	76	Remaining 90%	0.0598308	0.0567878	0.062864
disease PRS	77	Remaining 90%	0.0662381	0.0629269	0.0695377
disease PRS	78	Remaining 90%	0.0751303	0.0714218	0.0788239
disease PRS	79	Remaining 90%	0.0833346	0.0792121	0.0874386
disease PRS	80	Remaining 90%	0.0938324	0.0890929	0.0985473
disease PRS	81	Remaining 90%	0.104162	0.0986878	0.109603
disease PRS	82	Remaining 90%	0.11016	0.104119	0.116161
disease PRS	83	Remaining 90%	0.116439	0.109382	0.12344
disease PRS	40	Top 10%	0.00017819	0	0.000527343
disease PRS	48	Top 10%	0.000356379	0	0.000850077
disease PRS	51	Top 10%	0.000534569	0	0.00113914
disease PRS	52	Top 10%	0.000890948	0.000110055	0.00167123
disease PRS	53	Top 10%	0.00106917	0.000213763	0.00192384
disease PRS	54	Top 10%	0.00142766	0.000438573	0.00241577
disease PRS	55	Top 10%	0.00160866	0.000557965	0.00265825
disease PRS	56	Top 10%	0.0021627	0.00093949	0.00338442
disease PRS	57	Top 10%	0.00349037	0.00192182	0.00505646
disease PRS	58	Top 10%	0.00368459	0.0020707	0.00529586
disease PRS	59	Top 10%	0.0046813	0.00284721	0.00651202
disease PRS	60	Top 10%	0.0048872	0.0030095	0.00676137
disease PRS	61	Top 10%	0.00531183	0.00334461	0.00727516
disease PRS	62	Top 10%	0.00685432	0.00458148	0.00912197
disease PRS	63	Top 10%	0.00754019	0.00513962	0.00993498
disease PRS	64	Top 10%	0.00825317	0.00572189	0.010778
disease PRS	65	Top 10%	0.0102131	0.00734425	0.0130738
disease PRS	66	Top 10%	0.0117406	0.00862556	0.0148458
disease PRS	67	Top 10%	0.0146739	0.0111162	0.0182188
disease PRS	68	Top 10%	0.0183119	0.0142519	0.022355
disease PRS	69	Top 10%	0.02304	0.0183815	0.0276764
disease PRS	70	Top 10%	0.0264944	0.0214217	0.0315408
disease PRS	71	Top 10%	0.0285079	0.023194	0.0337928
disease PRS	72	Top 10%	0.0360001	0.0298289	0.042132
disease PRS	73	Top 10%	0.0418214	0.0350141	0.0485805
disease PRS	74	Top 10%	0.0482035	0.0407068	0.0556417
disease PRS	75	Top 10%	0.0559378	0.0475882	0.0642142
disease PRS	76	Top 10%	0.0712838	0.0612379	0.0812221
disease PRS	77	Top 10%	0.089246	0.0772927	0.101045
disease PRS	78	Top 10%	0.0963428	0.083598	0.10891
disease PRS	79	Top 10%	0.10914	0.0947641	0.123287
disease PRS	80	Top 10%	0.133286	0.115581	0.150636
disease PRS	81	Top 10%	0.13868	0.120031	0.156934
disease PRS	82	Top 10%	0.146534	0.125981	0.166604
disease PRS	84	Top 10%	0.159664	0.126596	0.191481

## Sheet: J44
PRS	Onset Age	Group	Cumulative event	Lower 95% CI	Upper 95% CI
RFDiseasemetaPRS	35	Remaining 90%	1.97707e-05	0	5.85193e-05
RFDiseasemetaPRS	41	Remaining 90%	5.9312e-05	0	0.000126424
RFDiseasemetaPRS	42	Remaining 90%	9.88533e-05	1.22067e-05	0.000185492
RFDiseasemetaPRS	43	Remaining 90%	0.000118624	2.37079e-05	0.000213531
RFDiseasemetaPRS	44	Remaining 90%	0.000138395	3.58742e-05	0.000240905
RFDiseasemetaPRS	45	Remaining 90%	0.000177936	6.16902e-05	0.000294168
RFDiseasemetaPRS	46	Remaining 90%	0.000276789	0.00013181	0.000421747
RFDiseasemetaPRS	47	Remaining 90%	0.000395413	0.000222138	0.000568658
RFDiseasemetaPRS	48	Remaining 90%	0.000454725	0.000268913	0.000640503
RFDiseasemetaPRS	49	Remaining 90%	0.00059312	0.000380919	0.000805276
RFDiseasemetaPRS	50	Remaining 90%	0.000691973	0.000462779	0.000921114
RFDiseasemetaPRS	51	Remaining 90%	0.000869909	0.000612951	0.0011268
RFDiseasemetaPRS	52	Remaining 90%	0.00112693	0.000834495	0.00141927
RFDiseasemetaPRS	53	Remaining 90%	0.00140383	0.00107747	0.00173008
RFDiseasemetaPRS	54	Remaining 90%	0.00166258	0.00130727	0.00201777
RFDiseasemetaPRS	55	Remaining 90%	0.00192415	0.00154152	0.00230663
RFDiseasemetaPRS	56	Remaining 90%	0.00229359	0.00187475	0.00271226
RFDiseasemetaPRS	57	Remaining 90%	0.00269342	0.00223777	0.00314887
RFDiseasemetaPRS	58	Remaining 90%	0.00325508	0.00275109	0.00375881
RFDiseasemetaPRS	59	Remaining 90%	0.00381002	0.00326134	0.0043584
RFDiseasemetaPRS	60	Remaining 90%	0.00442689	0.00383121	0.00502221
RFDiseasemetaPRS	61	Remaining 90%	0.00529885	0.00464071	0.00595656
RFDiseasemetaPRS	62	Remaining 90%	0.00651684	0.00577788	0.00725524
RFDiseasemetaPRS	63	Remaining 90%	0.00800224	0.00717276	0.00883102
RFDiseasemetaPRS	64	Remaining 90%	0.00938396	0.00847595	0.0102911
RFDiseasemetaPRS	65	Remaining 90%	0.0109017	0.0099118	0.0118907
RFDiseasemetaPRS	66	Remaining 90%	0.0129077	0.0118152	0.0139991
RFDiseasemetaPRS	67	Remaining 90%	0.0152136	0.0140096	0.0164162
RFDiseasemetaPRS	68	Remaining 90%	0.0175398	0.0162283	0.0188495
RFDiseasemetaPRS	69	Remaining 90%	0.0204453	0.0190052	0.0218833
RFDiseasemetaPRS	70	Remaining 90%	0.0237035	0.0221244	0.02528
RFDiseasemetaPRS	71	Remaining 90%	0.0265108	0.0248145	0.0282042
RFDiseasemetaPRS	72	Remaining 90%	0.0308262	0.0289534	0.0326953
RFDiseasemetaPRS	73	Remaining 90%	0.0346488	0.0326215	0.0366717
RFDiseasemetaPRS	74	Remaining 90%	0.0388995	0.0366986	0.0410954
RFDiseasemetaPRS	75	Remaining 90%	0.0438863	0.041474	0.0462925
RFDiseasemetaPRS	76	Remaining 90%	0.0485444	0.0459199	0.0511617
RFDiseasemetaPRS	77	Remaining 90%	0.0532457	0.0503879	0.0560949
RFDiseasemetaPRS	78	Remaining 90%	0.0574802	0.0543932	0.0605571
RFDiseasemetaPRS	79	Remaining 90%	0.0632448	0.0598001	0.0666769
RFDiseasemetaPRS	80	Remaining 90%	0.0685157	0.0646819	0.0723338
RFDiseasemetaPRS	81	Remaining 90%	0.0723986	0.0681997	0.0765786
RFDiseasemetaPRS	82	Remaining 90%	0.0763214	0.0716265	0.0809927
RFDiseasemetaPRS	34	Top 10%	0.00017819	0	0.000527343
RFDiseasemetaPRS	43	Top 10%	0.000356379	0	0.000850077
RFDiseasemetaPRS	45	Top 10%	0.000712758	1.4273e-05	0.00141076
RFDiseasemetaPRS	46	Top 10%	0.000890948	0.000110055	0.00167123
RFDiseasemetaPRS	49	Top 10%	0.00142552	0.000437918	0.00241214
RFDiseasemetaPRS	50	Top 10%	0.00196009	0.000802235	0.00311659
RFDiseasemetaPRS	51	Top 10%	0.00249465	0.00118867	0.00379893
RFDiseasemetaPRS	52	Top 10%	0.00285103	0.00145507	0.00424505
RFDiseasemetaPRS	53	Top 10%	0.00356405	0.00200363	0.00512202
RFDiseasemetaPRS	54	Top 10%	0.00428078	0.00257034	0.00598829
RFDiseasemetaPRS	55	Top 10%	0.00518483	0.00330085	0.00706524
RFDiseasemetaPRS	56	Top 10%	0.00629449	0.00421332	0.00837132
RFDiseasemetaPRS	57	Top 10%	0.0074345	0.00516399	0.00969983
RFDiseasemetaPRS	58	Top 10%	0.00860406	0.0061503	0.0110518
RFDiseasemetaPRS	59	Top 10%	0.0104157	0.00769493	0.0131291
RFDiseasemetaPRS	60	Top 10%	0.0124873	0.0094833	0.0154822
RFDiseasemetaPRS	61	Top 10%	0.0135598	0.0104147	0.0166948
RFDiseasemetaPRS	62	Top 10%	0.0159932	0.0125413	0.0194331
RFDiseasemetaPRS	63	Top 10%	0.0189785	0.0151728	0.0227696
RFDiseasemetaPRS	64	Top 10%	0.0211231	0.0170745	0.025155
RFDiseasemetaPRS	65	Top 10%	0.0246129	0.0201828	0.0290229
RFDiseasemetaPRS	66	Top 10%	0.0295614	0.0246229	0.0344749
RFDiseasemetaPRS	67	Top 10%	0.0339291	0.0285657	0.0392628
RFDiseasemetaPRS	68	Top 10%	0.0385226	0.0327279	0.0442826
RFDiseasemetaPRS	69	Top 10%	0.0430722	0.0368603	0.049244
RFDiseasemetaPRS	70	Top 10%	0.051119	0.0441974	0.0579905
RFDiseasemetaPRS	71	Top 10%	0.0611582	0.0533952	0.0688576
RFDiseasemetaPRS	72	Top 10%	0.0685711	0.0602091	0.0768588
RFDiseasemetaPRS	73	Top 10%	0.0753611	0.0664507	0.0841864
RFDiseasemetaPRS	74	Top 10%	0.0814557	0.0720415	0.0907745
RFDiseasemetaPRS	75	Top 10%	0.0888953	0.0788214	0.0988591
RFDiseasemetaPRS	76	Top 10%	0.0958681	0.0851141	0.106496
RFDiseasemetaPRS	77	Top 10%	0.109002	0.0968631	0.120977
RFDiseasemetaPRS	78	Top 10%	0.114771	0.101966	0.127394
RFDiseasemetaPRS	79	Top 10%	0.130523	0.11562	0.145174
RFDiseasemetaPRS	80	Top 10%	0.13717	0.121255	0.152797
RFDiseasemetaPRS	81	Top 10%	0.147844	0.12992	0.165399
RFDiseasemetaPRS	82	Top 10%	0.150321	0.131783	0.168464
RFDiseasemetaPRS	83	Top 10%	0.155016	0.134352	0.175186
disease PRS	35	Remaining 90%	1.97707e-05	0	5.85193e-05
disease PRS	41	Remaining 90%	5.9312e-05	0	0.000126424
disease PRS	42	Remaining 90%	7.90826e-05	1.58314e-06	0.000156576
disease PRS	44	Remaining 90%	9.88533e-05	1.22067e-05	0.000185492
disease PRS	45	Remaining 90%	0.000158165	4.8567e-05	0.000267751
disease PRS	46	Remaining 90%	0.000257019	0.000117312	0.000396705
disease PRS	47	Remaining 90%	0.000355872	0.000191486	0.00052023
disease PRS	48	Remaining 90%	0.000395413	0.000222138	0.000568658
disease PRS	49	Remaining 90%	0.000514037	0.000316482	0.000711553
disease PRS	50	Remaining 90%	0.000632661	0.000413505	0.00085177
disease PRS	51	Remaining 90%	0.000830368	0.000579313	0.00108136
disease PRS	52	Remaining 90%	0.00110716	0.000817299	0.00139693
disease PRS	53	Remaining 90%	0.0014236	0.00109495	0.00175214
disease PRS	54	Remaining 90%	0.00170221	0.0013427	0.00206161
disease PRS	55	Remaining 90%	0.00196368	0.00157717	0.00235005
disease PRS	56	Remaining 90%	0.0023125	0.00189204	0.00273279
disease PRS	57	Remaining 90%	0.00273312	0.00227417	0.00319186
disease PRS	58	Remaining 90%	0.00327265	0.00276753	0.00377751
disease PRS	59	Remaining 90%	0.00389368	0.00333893	0.00444812
disease PRS	60	Remaining 90%	0.00448732	0.00388777	0.00508651
disease PRS	61	Remaining 90%	0.00535911	0.00469749	0.00602029
disease PRS	62	Remaining 90%	0.00665	0.00590343	0.007396
disease PRS	63	Remaining 90%	0.00818531	0.00734625	0.00902367
disease PRS	64	Remaining 90%	0.0095405	0.0086252	0.010455
disease PRS	65	Remaining 90%	0.0111406	0.0101397	0.0121404
disease PRS	66	Remaining 90%	0.0131762	0.0120723	0.0142789
disease PRS	67	Remaining 90%	0.0156317	0.0144104	0.0168514
disease PRS	68	Remaining 90%	0.0178979	0.0165733	0.0192208
disease PRS	69	Remaining 90%	0.0209721	0.0195128	0.0224293
disease PRS	70	Remaining 90%	0.0243396	0.0227385	0.0259381
disease PRS	71	Remaining 90%	0.0274113	0.0256839	0.0291356
disease PRS	72	Remaining 90%	0.0319748	0.0300643	0.0338816
disease PRS	73	Remaining 90%	0.0356318	0.0335759	0.0376833
disease PRS	74	Remaining 90%	0.0397464	0.0375243	0.0419633
disease PRS	75	Remaining 90%	0.0447444	0.042312	0.0471705
disease PRS	76	Remaining 90%	0.0495329	0.0468843	0.0521742
disease PRS	77	Remaining 90%	0.0550598	0.0521413	0.0579692
disease PRS	78	Remaining 90%	0.0595637	0.0564071	0.0627097
disease PRS	79	Remaining 90%	0.0654728	0.061956	0.0689764
disease PRS	80	Remaining 90%	0.0708882	0.0669805	0.0747795
disease PRS	81	Remaining 90%	0.0749767	0.0706926	0.0792411
disease PRS	82	Remaining 90%	0.0782707	0.0735775	0.0829402
disease PRS	83	Remaining 90%	0.0788407	0.0740182	0.0836381
disease PRS	34	Top 10%	0.00017819	0	0.000527343
disease PRS	42	Top 10%	0.000356379	0	0.000850077
disease PRS	43	Top 10%	0.000712758	1.4273e-05	0.00141076
disease PRS	45	Top 10%	0.000890948	0.000110055	0.00167123
disease PRS	46	Top 10%	0.00106914	0.000213757	0.00192379
disease PRS	47	Top 10%	0.00124733	0.000323461	0.00217034
disease PRS	48	Top 10%	0.00142552	0.000437918	0.00241214
disease PRS	49	Top 10%	0.00213827	0.000929016	0.00334607
disease PRS	50	Top 10%	0.00249465	0.00118867	0.00379893
disease PRS	51	Top 10%	0.00285103	0.00145507	0.00424505
disease PRS	52	Top 10%	0.00302922	0.00159039	0.00446598
disease PRS	53	Top 10%	0.00338586	0.00186484	0.00490456
disease PRS	54	Top 10%	0.00392418	0.00228627	0.0055594
disease PRS	55	Top 10%	0.00483135	0.00301168	0.00664771
disease PRS	56	Top 10%	0.00612932	0.00407296	0.00818143
disease PRS	57	Top 10%	0.00708459	0.00486577	0.00929848
disease PRS	58	Top 10%	0.00846119	0.00602157	0.0108948
disease PRS	59	Top 10%	0.00967805	0.00705362	0.0122955
disease PRS	60	Top 10%	0.01197	0.00902146	0.0149097
disease PRS	61	Top 10%	0.0130444	0.00995168	0.0161274
disease PRS	62	Top 10%	0.0148163	0.0114932	0.0181282
disease PRS	63	Top 10%	0.0173489	0.0137113	0.0209731
disease PRS	64	Top 10%	0.0197392	0.0158187	0.023644
disease PRS	65	Top 10%	0.0224656	0.018236	0.026677
disease PRS	66	Top 10%	0.027123	0.0223945	0.0318286
disease PRS	67	Top 10%	0.0301056	0.0250715	0.0351137
disease PRS	68	Top 10%	0.0352283	0.0296883	0.0407367
disease PRS	69	Top 10%	0.0382115	0.0323857	0.0440023
disease PRS	70	Top 10%	0.0451879	0.0387096	0.0516225
disease PRS	71	Top 10%	0.0526686	0.0455193	0.0597644
disease PRS	72	Top 10%	0.0577442	0.0501495	0.0652782
disease PRS	73	Top 10%	0.0659993	0.0576814	0.0742438
disease PRS	74	Top 10%	0.0733096	0.0643509	0.0821825
disease PRS	75	Top 10%	0.0805949	0.0709673	0.0901228
disease PRS	76	Top 10%	0.0863556	0.0761376	0.0964606
disease PRS	77	Top 10%	0.091843	0.0809903	0.102567
disease PRS	78	Top 10%	0.0951068	0.0838234	0.106251
disease PRS	79	Top 10%	0.109028	0.0957289	0.122132
disease PRS	80	Top 10%	0.114371	0.100136	0.128382
disease PRS	81	Top 10%	0.123263	0.10713	0.139105
disease PRS	82	Top 10%	0.131258	0.112843	0.14929
