# Supplementary material for: Integration of risk factor polygenic risk score with disease polygenic risk score for disease prediction
Source: Commun Biol. 2024 Feb 13;7:180. doi: 10.1038/s42003-024-05874-7 (PMC10864389; doi:10.1038/s42003-024-05874-7)
Supplement: Supplementary file 4 — Supplementary Data 2-6 [file 42003_2024_5874_MOESM4_ESM.xlsx]

## Sheet: Supplementary Data 2
Supplementary Data 2. Prevalence of diseases defined by a third level of ICD-10 code in the UKB White British dataset (n = 348,977).
ICD10	ICD10 Description	ICD10 Category	Number of case	Prevalence
A00	Cholera	Certain infectious and parasitic diseases	3	8.59653e-06
A01	Typhoid and paratyphoid fevers	Certain infectious and parasitic diseases	5	1.43276e-05
A02	Other Salmonella infections	Certain infectious and parasitic diseases	111	0.000318072
A03	Shigellosis	Certain infectious and parasitic diseases	14	4.01171e-05
A04	Other bacterial intestinal infections	Certain infectious and parasitic diseases	3260	0.00934156
A05	Other bacterial foodborne intoxications	Certain infectious and parasitic diseases	32	9.16963e-05
A06	Amoebiasis	Certain infectious and parasitic diseases	22	6.30412e-05
A07	Other protozoal intestinal diseases	Certain infectious and parasitic diseases	68	0.000194855
A08	Viral and other specified intestinal infections	Certain infectious and parasitic diseases	1375	0.00394008
A09	Diarrhoea and gastro-enteritis of presumed infectious origin	Certain infectious and parasitic diseases	13655	0.0391285
A15	Respiratory tuberculosis, bacteriologically and histologically confirmed	Certain infectious and parasitic diseases	43	0.000123217
A16	Respiratory tuberculosis, not confirmed bacteriologically or histologically	Certain infectious and parasitic diseases	93	0.000266492
A17	Tuberculosis of nervous system	Certain infectious and parasitic diseases	12	3.43861e-05
A18	Tuberculosis of other organs	Certain infectious and parasitic diseases	34	9.74273e-05
A19	Miliary tuberculosis	Certain infectious and parasitic diseases	10	2.86551e-05
A20	Plague	Certain infectious and parasitic diseases	5	1.43276e-05
A21	Tularaemia	Certain infectious and parasitic diseases	0	0
A22	Anthrax	Certain infectious and parasitic diseases	2	5.73102e-06
A23	Brucellosis	Certain infectious and parasitic diseases	2	5.73102e-06
A24	Glanders and melioidosis	Certain infectious and parasitic diseases	1	2.86551e-06
A25	Rat-bite fevers	Certain infectious and parasitic diseases	0	0
A26	Erysipeloid	Certain infectious and parasitic diseases	3	8.59653e-06
A27	Leptospirosis	Certain infectious and parasitic diseases	14	4.01171e-05
A28	Other zoonotic bacterial diseases, not elsewhere classified	Certain infectious and parasitic diseases	29	8.30998e-05
A30	Leprosy [Hansen's disease]	Certain infectious and parasitic diseases	0	0
A31	Infection due to other mycobacteria	Certain infectious and parasitic diseases	79	0.000226375
A32	Listeriosis	Certain infectious and parasitic diseases	18	5.15792e-05
A33	Tetanus neonatorum	Certain infectious and parasitic diseases	0	0
A34	Obstetrical tetanus	Certain infectious and parasitic diseases	0	0
A35	Other tetanus	Certain infectious and parasitic diseases	2	5.73102e-06
A36	Diphtheria	Certain infectious and parasitic diseases	11	3.15206e-05
A37	Whooping cough	Certain infectious and parasitic diseases	3	8.59653e-06
A38	Scarlet fever	Certain infectious and parasitic diseases	5	1.43276e-05
A39	Meningococcal infection	Certain infectious and parasitic diseases	67	0.000191989
A40	Streptococcal septicaemia	Certain infectious and parasitic diseases	551	0.0015789
A41	Other septicaemia	Certain infectious and parasitic diseases	10295	0.0295004
A42	Actinomycosis	Certain infectious and parasitic diseases	26	7.45033e-05
A43	Nocardiosis	Certain infectious and parasitic diseases	0	0
A44	Bartonellosis	Certain infectious and parasitic diseases	1	2.86551e-06
A46	Erysipelas	Certain infectious and parasitic diseases	126	0.000361054
A48	Other bacterial diseases, not elsewhere classified	Certain infectious and parasitic diseases	107	0.00030661
A49	Bacterial infection of unspecified site	Certain infectious and parasitic diseases	1563	0.00447879
A50	Congenital syphilis	Certain infectious and parasitic diseases	0	0
A51	Early syphilis	Certain infectious and parasitic diseases	2	5.73102e-06
A52	Late syphilis	Certain infectious and parasitic diseases	12	3.43861e-05
A53	Other and unspecified syphilis	Certain infectious and parasitic diseases	3	8.59653e-06
A54	Gonococcal infection	Certain infectious and parasitic diseases	6	1.71931e-05
A55	Chlamydial lymphogranuloma (venereum)	Certain infectious and parasitic diseases	0	0
A56	Other sexually transmitted chlamydial diseases	Certain infectious and parasitic diseases	5	1.43276e-05
A57	Chancroid	Certain infectious and parasitic diseases	0	0
A58	Granuloma inguinale	Certain infectious and parasitic diseases	2	5.73102e-06
A59	Trichomoniasis	Certain infectious and parasitic diseases	3	8.59653e-06
A60	Anogenital herpesviral [herpes simplex] infections	Certain infectious and parasitic diseases	26	7.45033e-05
A63	Other predominantly sexually transmitted diseases, not elsewhere classified	Certain infectious and parasitic diseases	188	0.000538716
A64	Unspecified sexually transmitted disease	Certain infectious and parasitic diseases	2	5.73102e-06
A65	Non-venereal syphilis	Certain infectious and parasitic diseases	0	0
A66	Yaws	Certain infectious and parasitic diseases	4	1.1462e-05
A67	Pinta [carate]	Certain infectious and parasitic diseases	2	5.73102e-06
A68	Relapsing fevers	Certain infectious and parasitic diseases	2	5.73102e-06
A69	Other spirochaetal infections	Certain infectious and parasitic diseases	90	0.000257896
A70	Chlamydia psittaci infection	Certain infectious and parasitic diseases	6	1.71931e-05
A71	Trachoma	Certain infectious and parasitic diseases	2	5.73102e-06
A74	Other diseases caused by chlamydiae	Certain infectious and parasitic diseases	3	8.59653e-06
A75	Typhus fever	Certain infectious and parasitic diseases	3	8.59653e-06
A77	Spotted fever [tick-borne rickettsioses]	Certain infectious and parasitic diseases	6	1.71931e-05
A78	Q fever	Certain infectious and parasitic diseases	2	5.73102e-06
A79	Other rickettsioses	Certain infectious and parasitic diseases	1	2.86551e-06
A80	Acute poliomyelitis	Certain infectious and parasitic diseases	23	6.59067e-05
A81	Atypical virus infections of central nervous system	Certain infectious and parasitic diseases	40	0.00011462
A82	Rabies	Certain infectious and parasitic diseases	2	5.73102e-06
A83	Mosquito-borne viral encephalitis	Certain infectious and parasitic diseases	2	5.73102e-06
A84	Tick-borne viral encephalitis	Certain infectious and parasitic diseases	2	5.73102e-06
A85	Other viral encephalitis, not elsewhere classified	Certain infectious and parasitic diseases	7	2.00586e-05
A86	Unspecified viral encephalitis	Certain infectious and parasitic diseases	82	0.000234972
A87	Viral meningitis	Certain infectious and parasitic diseases	158	0.000452751
A88	Other viral infections of central nervous system, not elsewhere classified	Certain infectious and parasitic diseases	7	2.00586e-05
A89	Unspecified viral infection of central nervous system	Certain infectious and parasitic diseases	5	1.43276e-05
A90	Dengue fever [classical dengue]	Certain infectious and parasitic diseases	7	2.00586e-05
A91	Dengue haemorrhagic fever	Certain infectious and parasitic diseases	2	5.73102e-06
A92	Other mosquito-borne viral fevers	Certain infectious and parasitic diseases	2	5.73102e-06
A93	Other arthropod-borne viral fevers, not elsewhere classified	Certain infectious and parasitic diseases	1	2.86551e-06
A94	Unspecified arthropod-borne viral fever	Certain infectious and parasitic diseases	2	5.73102e-06
A95	Yellow fever	Certain infectious and parasitic diseases	0	0
A96	Arenaviral haemorrhagic fever	Certain infectious and parasitic diseases	0	0
A97	Dengue	Certain infectious and parasitic diseases	2	5.73102e-06
A98	Other viral haemorrhagic fevers, not elsewhere classified	Certain infectious and parasitic diseases	0	0
A99	Unspecified viral haemorrhagic fever	Certain infectious and parasitic diseases	0	0
B00	Herpesviral [herpes simplex] infections	Certain infectious and parasitic diseases	429	0.0012293
B01	Varicella [chickenpox]	Certain infectious and parasitic diseases	77	0.000220644
B02	Zoster [herpes zoster]	Certain infectious and parasitic diseases	861	0.0024672
B03	Smallpox	Certain infectious and parasitic diseases	0	0
B04	Monkeypox	Certain infectious and parasitic diseases	0	0
B05	Measles	Certain infectious and parasitic diseases	5	1.43276e-05
B06	Rubella [German measles]	Certain infectious and parasitic diseases	2	5.73102e-06
B07	Viral warts	Certain infectious and parasitic diseases	939	0.00269071
B08	Other viral infections characterised by skin and mucous membrane lesions, not elsewhere classified	Certain infectious and parasitic diseases	77	0.000220644
B09	Unspecified viral infection characterised by skin and mucous membrane lesions	Certain infectious and parasitic diseases	11	3.15206e-05
B15	Acute hepatitis A	Certain infectious and parasitic diseases	84	0.000240703
B16	Acute hepatitis B	Certain infectious and parasitic diseases	70	0.000200586
B17	Other acute viral hepatitis	Certain infectious and parasitic diseases	166	0.000475675
B18	Chronic viral hepatitis	Certain infectious and parasitic diseases	409	0.00117199
B19	Unspecified viral hepatitis	Certain infectious and parasitic diseases	45	0.000128948
B20	Human immunodeficiency virus [HIV] disease resulting in infectious and parasitic diseases	Certain infectious and parasitic diseases	28	8.02343e-05
B21	Human immunodeficiency virus [HIV] disease resulting in malignant neoplasms	Certain infectious and parasitic diseases	9	2.57896e-05
B22	Human immunodeficiency virus [HIV] disease resulting in other specified diseases	Certain infectious and parasitic diseases	8	2.29241e-05
B23	Human immunodeficiency virus [HIV] disease resulting in other conditions	Certain infectious and parasitic diseases	18	5.15792e-05
B24	Unspecified human immunodeficiency virus [HIV] disease	Certain infectious and parasitic diseases	86	0.000246434
B25	Cytomegaloviral disease	Certain infectious and parasitic diseases	158	0.000452751
B26	Mumps	Certain infectious and parasitic diseases	10	2.86551e-05
B27	Infectious mononucleosis	Certain infectious and parasitic diseases	66	0.000189124
B30	Viral conjunctivitis	Certain infectious and parasitic diseases	23	6.59067e-05
B33	Other viral diseases, not elsewhere classified	Certain infectious and parasitic diseases	42	0.000120351
B34	Viral infection of unspecified site	Certain infectious and parasitic diseases	2394	0.00686003
B35	Dermatophytosis	Certain infectious and parasitic diseases	427	0.00122357
B36	Other superficial mycoses	Certain infectious and parasitic diseases	105	0.000300879
B37	Candidiasis	Certain infectious and parasitic diseases	4567	0.0130868
B38	Coccidioidomycosis	Certain infectious and parasitic diseases	4	1.1462e-05
B39	Histoplasmosis	Certain infectious and parasitic diseases	5	1.43276e-05
B40	Blastomycosis	Certain infectious and parasitic diseases	2	5.73102e-06
B41	Paracoccidioidomycosis	Certain infectious and parasitic diseases	0	0
B42	Sporotrichosis	Certain infectious and parasitic diseases	0	0
B43	Chromomycosis and phaeomycotic abscess	Certain infectious and parasitic diseases	2	5.73102e-06
B44	Aspergillosis	Certain infectious and parasitic diseases	280	0.000802343
B45	Cryptococcosis	Certain infectious and parasitic diseases	4	1.1462e-05
B46	Zygomycosis	Certain infectious and parasitic diseases	0	0
B47	Mycetoma	Certain infectious and parasitic diseases	15	4.29827e-05
B48	Other mycoses, not elsewhere classified	Certain infectious and parasitic diseases	6	1.71931e-05
B49	Unspecified mycosis	Certain infectious and parasitic diseases	167	0.00047854
B50	Plasmodium falciparum malaria	Certain infectious and parasitic diseases	44	0.000126082
B51	Plasmodium vivax malaria	Certain infectious and parasitic diseases	9	2.57896e-05
B52	Plasmodium malariae malaria	Certain infectious and parasitic diseases	2	5.73102e-06
B53	Other parasitologically confirmed malaria	Certain infectious and parasitic diseases	2	5.73102e-06
B54	Unspecified malaria	Certain infectious and parasitic diseases	18	5.15792e-05
B55	Leishmaniasis	Certain infectious and parasitic diseases	9	2.57896e-05
B56	African trypanosomiasis	Certain infectious and parasitic diseases	0	0
B57	Chagas' disease	Certain infectious and parasitic diseases	2	5.73102e-06
B58	Toxoplasmosis	Certain infectious and parasitic diseases	17	4.87137e-05
B59	Pneumocystosis	Certain infectious and parasitic diseases	124	0.000355323
B60	Other protozoal diseases, not elsewhere classified	Certain infectious and parasitic diseases	10	2.86551e-05
B64	Unspecified protozoal disease	Certain infectious and parasitic diseases	0	0
B65	Schistosomiasis [bilharziasis]	Certain infectious and parasitic diseases	6	1.71931e-05
B66	Other fluke infections	Certain infectious and parasitic diseases	3	8.59653e-06
B67	Echinococcosis	Certain infectious and parasitic diseases	6	1.71931e-05
B68	Taeniasis	Certain infectious and parasitic diseases	2	5.73102e-06
B69	Cysticercosis	Certain infectious and parasitic diseases	0	0
B70	Diphyllobothriasis and sparganosis	Certain infectious and parasitic diseases	0	0
B71	Other cestode infections	Certain infectious and parasitic diseases	1	2.86551e-06
B72	Dracunculiasis	Certain infectious and parasitic diseases	0	0
B73	Onchocerciasis	Certain infectious and parasitic diseases	0	0
B74	Filariasis	Certain infectious and parasitic diseases	0	0
B75	Trichinellosis	Certain infectious and parasitic diseases	0	0
B76	Hookworm diseases	Certain infectious and parasitic diseases	5	1.43276e-05
B77	Ascariasis	Certain infectious and parasitic diseases	3	8.59653e-06
B78	Strongyloidiasis	Certain infectious and parasitic diseases	2	5.73102e-06
B79	Trichuriasis	Certain infectious and parasitic diseases	1	2.86551e-06
B80	Enterobiasis	Certain infectious and parasitic diseases	120	0.000343861
B81	Other intestinal helminthiases, not elsewhere classified	Certain infectious and parasitic diseases	2	5.73102e-06
B82	Unspecified intestinal parasitism	Certain infectious and parasitic diseases	31	8.88308e-05
B83	Other helminthiases	Certain infectious and parasitic diseases	14	4.01171e-05
B85	Pediculosis and phthiriasis	Certain infectious and parasitic diseases	12	3.43861e-05
B86	Scabies	Certain infectious and parasitic diseases	34	9.74273e-05
B87	Myiasis	Certain infectious and parasitic diseases	6	1.71931e-05
B88	Other infestations	Certain infectious and parasitic diseases	16	4.58482e-05
B89	Unspecified parasitic disease	Certain infectious and parasitic diseases	4	1.1462e-05
B90	Sequelae of tuberculosis	Certain infectious and parasitic diseases	27	7.73688e-05
B91	Sequelae of poliomyelitis	Certain infectious and parasitic diseases	148	0.000424096
B92	Sequelae of leprosy	Certain infectious and parasitic diseases	0	0
B94	Sequelae of other and unspecified infectious and parasitic diseases	Certain infectious and parasitic diseases	106	0.000303744
B95	Streptococcus and staphylococcus as the cause of diseases classified to other chapters	Certain infectious and parasitic diseases	6051	0.0173392
B96	Other bacterial agents as the cause of diseases classified to other chapters	Certain infectious and parasitic diseases	12561	0.0359937
B97	Viral agents as the cause of diseases classified to other chapters	Certain infectious and parasitic diseases	2377	0.00681132
B98	Other specified infectious agents as the cause of diseases classified to other chapters	Certain infectious and parasitic diseases	1958	0.00561067
B99	Other and unspecified infectious diseases	Certain infectious and parasitic diseases	394	0.00112901
C00	Malignant neoplasm of lip	Neoplasms	67	0.000191989
C01	Malignant neoplasm of base of tongue	Neoplasms	188	0.000538716
C02	Malignant neoplasm of other and unspecified parts of tongue	Neoplasms	291	0.000833863
C03	Malignant neoplasm of gum	Neoplasms	56	0.000160469
C04	Malignant neoplasm of floor of mouth	Neoplasms	67	0.000191989
C05	Malignant neoplasm of palate	Neoplasms	84	0.000240703
C06	Malignant neoplasm of other and unspecified parts of mouth	Neoplasms	92	0.000263627
C07	Malignant neoplasm of parotid gland	Neoplasms	122	0.000349592
C08	Malignant neoplasm of other and unspecified major salivary glands	Neoplasms	49	0.00014041
C09	Malignant neoplasm of tonsil	Neoplasms	320	0.000916963
C10	Malignant neoplasm of oropharynx	Neoplasms	111	0.000318072
C11	Malignant neoplasm of nasopharynx	Neoplasms	49	0.00014041
C12	Malignant neoplasm of pyriform sinus	Neoplasms	45	0.000128948
C13	Malignant neoplasm of hypopharynx	Neoplasms	54	0.000154738
C14	Malignant neoplasm of other and ill-defined sites in the lip, oral cavity and pharynx	Neoplasms	89	0.00025503
C15	Malignant neoplasm of oesophagus	Neoplasms	1259	0.00360768
C16	Malignant neoplasm of stomach	Neoplasms	918	0.00263054
C17	Malignant neoplasm of small intestine	Neoplasms	294	0.00084246
C18	Malignant neoplasm of colon	Neoplasms	4578	0.0131183
C19	Malignant neoplasm of rectosigmoid junction	Neoplasms	1084	0.00310621
C20	Malignant neoplasm of rectum	Neoplasms	2131	0.0061064
C21	Malignant neoplasm of anus and anal canal	Neoplasms	279	0.000799477
C22	Malignant neoplasm of liver and intrahepatic bile ducts	Neoplasms	719	0.0020603
C23	Malignant neoplasm of gallbladder	Neoplasms	119	0.000340996
C24	Malignant neoplasm of other and unspecified parts of biliary tract	Neoplasms	256	0.000733571
C25	Malignant neoplasm of pancreas	Neoplasms	1233	0.00353317
C26	Malignant neoplasm of other and ill-defined digestive organs	Neoplasms	255	0.000730705
C30	Malignant neoplasm of nasal cavity and middle ear	Neoplasms	56	0.000160469
C31	Malignant neoplasm of accessory sinuses	Neoplasms	31	8.88308e-05
C32	Malignant neoplasm of larynx	Neoplasms	305	0.000873981
C33	Malignant neoplasm of trachea	Neoplasms	17	4.87137e-05
C34	Malignant neoplasm of bronchus and lung	Neoplasms	3919	0.0112299
C37	Malignant neoplasm of thymus	Neoplasms	30	8.59653e-05
C38	Malignant neoplasm of heart, mediastinum and pleura	Neoplasms	75	0.000214913
C39	Malignant neoplasm of other and ill-defined sites in the respiratory system and intrathoracic organs	Neoplasms	4	1.1462e-05
C40	Malignant neoplasm of bone and articular cartilage of limbs	Neoplasms	52	0.000149007
C41	Malignant neoplasm of bone and articular cartilage of other and unspecified sites	Neoplasms	127	0.00036392
C42	hematopoietic and reticuloendothelial systems (ICD-O-3 specific)	Neoplasms	0	0
C43	Malignant melanoma of skin	Neoplasms	3096	0.00887162
C44	Other malignant neoplasms of skin	Neoplasms	17773	0.0509287
C45	Mesothelioma	Neoplasms	354	0.00101439
C46	Kaposi's sarcoma	Neoplasms	12	3.43861e-05
C47	Malignant neoplasm of peripheral nerves and autonomic nervous system	Neoplasms	27	7.73688e-05
C48	Malignant neoplasm of retroperitoneum and peritoneum	Neoplasms	294	0.00084246
C49	Malignant neoplasm of other connective and soft tissue	Neoplasms	412	0.00118059
C50	Malignant neoplasm of breast	Neoplasms	12335	0.0353461
C51	Malignant neoplasm of vulva	Neoplasms	164	0.000469944
C52	Malignant neoplasm of vagina	Neoplasms	53	0.000151872
C53	Malignant neoplasm of cervix uteri	Neoplasms	285	0.00081667
C54	Malignant neoplasm of corpus uteri	Neoplasms	1658	0.00475102
C55	Malignant neoplasm of uterus, part unspecified	Neoplasms	180	0.000515792
C56	Malignant neoplasm of ovary	Neoplasms	1307	0.00374522
C57	Malignant neoplasm of other and unspecified female genital organs	Neoplasms	190	0.000544447
C58	Malignant neoplasm of placenta	Neoplasms	5	1.43276e-05
C60	Malignant neoplasm of penis	Neoplasms	91	0.000260761
C61	Malignant neoplasm of prostate	Neoplasms	9948	0.0285061
C62	Malignant neoplasm of testis	Neoplasms	262	0.000750764
C63	Malignant neoplasm of other and unspecified male genital organs	Neoplasms	23	6.59067e-05
C64	Malignant neoplasm of kidney, except renal pelvis	Neoplasms	1595	0.00457049
C65	Malignant neoplasm of renal pelvis	Neoplasms	123	0.000352458
C66	Malignant neoplasm of ureter	Neoplasms	171	0.000490002
C67	Malignant neoplasm of bladder	Neoplasms	3106	0.00890027
C68	Malignant neoplasm of other and unspecified urinary organs	Neoplasms	71	0.000203451
C69	Malignant neoplasm of eye and adnexa	Neoplasms	214	0.000613219
C70	Malignant neoplasm of meninges	Neoplasms	31	8.88308e-05
C71	Malignant neoplasm of brain	Neoplasms	774	0.0022179
C72	Malignant neoplasm of spinal cord, cranial nerves and other parts of central nervous system	Neoplasms	39	0.000111755
C73	Malignant neoplasm of thyroid gland	Neoplasms	468	0.00134106
C74	Malignant neoplasm of adrenal gland	Neoplasms	58	0.0001662
C75	Malignant neoplasm of other endocrine glands and related structures	Neoplasms	61	0.000174796
C76	Malignant neoplasm of other and ill-defined sites	Neoplasms	167	0.00047854
C77	Secondary and unspecified malignant neoplasm of lymph nodes	Neoplasms	8661	0.0248182
C78	Secondary malignant neoplasm of respiratory and digestive organs	Neoplasms	8815	0.0252595
C79	Secondary malignant neoplasm of other sites	Neoplasms	7043	0.0201818
C80	Malignant neoplasm without specification of site	Neoplasms	2065	0.00591728
C81	Hodgkin's disease	Neoplasms	318	0.000911232
C82	Follicular [nodular] non-Hodgkin's lymphoma	Neoplasms	589	0.00168779
C83	Diffuse non-Hodgkin's lymphoma	Neoplasms	1355	0.00388277
C84	Peripheral and cutaneous T-cell lymphomas	Neoplasms	170	0.000487137
C85	Other and unspecified types of non-Hodgkin's lymphoma	Neoplasms	1586	0.0045447
C86	Other specified types of T/NK-cell lymphoma	Neoplasms	43	0.000123217
C88	Malignant immunoproliferative diseases	Neoplasms	200	0.000573102
C90	Multiple myeloma and malignant plasma cell neoplasms	Neoplasms	976	0.00279674
C91	Lymphoid leukaemia	Neoplasms	984	0.00281966
C92	Myeloid leukaemia	Neoplasms	752	0.00215486
C93	Monocytic leukaemia	Neoplasms	92	0.000263627
C94	Other leukaemias of specified cell type	Neoplasms	55	0.000157603
C95	Leukaemia of unspecified cell type	Neoplasms	113	0.000323803
C96	Other and unspecified malignant neoplasms of lymphoid, haematopoietic and related tissue	Neoplasms	32	9.16963e-05
C97	Malignant neoplasms of independent (primary) multiple sites	Neoplasms	1045	0.00299446
D00	Carcinoma in situ of oral cavity, oesophagus and stomach	Neoplasms	90	0.000257896
D01	Carcinoma in situ of other and unspecified digestive organs	Neoplasms	122	0.000349592
D02	Carcinoma in situ of middle ear and respiratory system	Neoplasms	98	0.00028082
D03	Melanoma in situ	Neoplasms	1206	0.00345581
D04	Carcinoma in situ of skin	Neoplasms	1307	0.00374522
D05	Carcinoma in situ of breast	Neoplasms	2564	0.00734717
D06	Carcinoma in situ of cervix uteri	Neoplasms	519	0.0014872
D07	Carcinoma in situ of other and unspecified genital organs	Neoplasms	624	0.00178808
D09	Carcinoma in situ of other and unspecified sites	Neoplasms	402	0.00115194
D10	Benign neoplasm of mouth and pharynx	Neoplasms	563	0.00161328
D11	Benign neoplasm of major salivary glands	Neoplasms	568	0.00162761
D12	Benign neoplasm of colon, rectum, anus and anal canal	Neoplasms	21112	0.0604967
D13	Benign neoplasm of other and ill-defined parts of digestive system	Neoplasms	1522	0.00436131
D14	Benign neoplasm of middle ear and respiratory system	Neoplasms	336	0.000962811
D15	Benign neoplasm of other and unspecified intrathoracic organs	Neoplasms	118	0.00033813
D16	Benign neoplasm of bone and articular cartilage	Neoplasms	333	0.000954215
D17	Benign lipomatous neoplasm	Neoplasms	7086	0.020305
D18	Haemangioma and lymphangioma, any site	Neoplasms	2027	0.00580839
D19	Benign neoplasm of mesothelial tissue	Neoplasms	13	3.72516e-05
D20	Benign neoplasm of soft tissue of retroperitoneum and peritoneum	Neoplasms	20	5.73102e-05
D21	Other benign neoplasms of connective and other soft tissue	Neoplasms	640	0.00183393
D22	Melanocytic naevi	Neoplasms	5191	0.0148749
D23	Other benign neoplasms of skin	Neoplasms	4322	0.0123847
D24	Benign neoplasm of breast	Neoplasms	1457	0.00417505
D25	Leiomyoma of uterus	Neoplasms	9794	0.0280648
D26	Other benign neoplasms of uterus	Neoplasms	347	0.000994332
D27	Benign neoplasm of ovary	Neoplasms	1681	0.00481692
D28	Benign neoplasm of other and unspecified female genital organs	Neoplasms	239	0.000684857
D29	Benign neoplasm of male genital organs	Neoplasms	196	0.00056164
D30	Benign neoplasm of urinary organs	Neoplasms	276	0.000790881
D31	Benign neoplasm of eye and adnexa	Neoplasms	231	0.000661933
D32	Benign neoplasm of meninges	Neoplasms	812	0.00232679
D33	Benign neoplasm of brain and other parts of central nervous system	Neoplasms	463	0.00132673
D34	Benign neoplasm of thyroid gland	Neoplasms	328	0.000939887
D35	Benign neoplasm of other and unspecified endocrine glands	Neoplasms	1387	0.00397446
D36	Benign neoplasm of other and unspecified sites	Neoplasms	826	0.00236691
D37	Neoplasm of uncertain or unknown behaviour of oral cavity and digestive organs	Neoplasms	1694	0.00485417
D38	Neoplasm of uncertain or unknown behaviour of middle ear and respiratory and intrathoracic organs	Neoplasms	238	0.000681991
D39	Neoplasm of uncertain or unknown behaviour of female genital organs	Neoplasms	223	0.000639009
D40	Neoplasm of uncertain or unknown behaviour of male genital organs	Neoplasms	128	0.000366785
D41	Neoplasm of uncertain or unknown behaviour of urinary organs	Neoplasms	1049	0.00300592
D42	Neoplasm of uncertain or unknown behaviour of meninges	Neoplasms	25	7.16378e-05
D43	Neoplasm of uncertain or unknown behaviour of brain and central nervous system	Neoplasms	310	0.000888308
D44	Neoplasm of uncertain or unknown behaviour of endocrine glands	Neoplasms	240	0.000687722
D45	Polycythaemia vera	Neoplasms	493	0.0014127
D46	Myelodysplastic syndromes	Neoplasms	528	0.00151299
D47	Other neoplasms of uncertain or unknown behaviour of lymphoid, haematopoietic and related tissue	Neoplasms	1409	0.0040375
D48	Neoplasm of uncertain or unknown behaviour of other and unspecified sites	Neoplasms	895	0.00256463
D50	Iron deficiency anaemia	Diseases of the blood and blood-forming organs and certain disorders involving the immune mechanism	14475	0.0414783
D51	Vitamin B12 deficiency anaemia	Diseases of the blood and blood-forming organs and certain disorders involving the immune mechanism	1338	0.00383405
D52	Folate deficiency anaemia	Diseases of the blood and blood-forming organs and certain disorders involving the immune mechanism	516	0.0014786
D53	Other nutritional anaemias	Diseases of the blood and blood-forming organs and certain disorders involving the immune mechanism	118	0.00033813
D55	Anaemia due to enzyme disorders	Diseases of the blood and blood-forming organs and certain disorders involving the immune mechanism	11	3.15206e-05
D56	Thalassaemia	Diseases of the blood and blood-forming organs and certain disorders involving the immune mechanism	76	0.000217779
D57	Sickle-cell disorders	Diseases of the blood and blood-forming organs and certain disorders involving the immune mechanism	30	8.59653e-05
D58	Other hereditary haemolytic anaemias	Diseases of the blood and blood-forming organs and certain disorders involving the immune mechanism	154	0.000441289
D59	Acquired haemolytic anaemia	Diseases of the blood and blood-forming organs and certain disorders involving the immune mechanism	232	0.000664798
D60	Acquired pure red cell aplasia [erythroblastopenia]	Diseases of the blood and blood-forming organs and certain disorders involving the immune mechanism	10	2.86551e-05
D61	Other aplastic anaemias	Diseases of the blood and blood-forming organs and certain disorders involving the immune mechanism	901	0.00258182
D62	Acute posthaemorrhagic anaemia	Diseases of the blood and blood-forming organs and certain disorders involving the immune mechanism	309	0.000885443
D63	Anaemia in chronic diseases classified elsewhere	Diseases of the blood and blood-forming organs and certain disorders involving the immune mechanism	1185	0.00339563
D64	Other anaemias	Diseases of the blood and blood-forming organs and certain disorders involving the immune mechanism	19007	0.0544648
D65	Disseminated intravascular coagulation [defibrination syndrome]	Diseases of the blood and blood-forming organs and certain disorders involving the immune mechanism	67	0.000191989
D66	Hereditary factor VIII deficiency	Diseases of the blood and blood-forming organs and certain disorders involving the immune mechanism	71	0.000203451
D67	Hereditary factor IX deficiency	Diseases of the blood and blood-forming organs and certain disorders involving the immune mechanism	17	4.87137e-05
D68	Other coagulation defects	Diseases of the blood and blood-forming organs and certain disorders involving the immune mechanism	1322	0.0037882
D69	Purpura and other haemorrhagic conditions	Diseases of the blood and blood-forming organs and certain disorders involving the immune mechanism	3231	0.00925846
D70	Agranulocytosis	Diseases of the blood and blood-forming organs and certain disorders involving the immune mechanism	4880	0.0139837
D71	Functional disorders of polymorphonuclear neutrophils	Diseases of the blood and blood-forming organs and certain disorders involving the immune mechanism	8	2.29241e-05
D72	Other disorders of white blood cells	Diseases of the blood and blood-forming organs and certain disorders involving the immune mechanism	780	0.0022351
D73	Diseases of spleen	Diseases of the blood and blood-forming organs and certain disorders involving the immune mechanism	890	0.0025503
D74	Methaemoglobinaemia	Diseases of the blood and blood-forming organs and certain disorders involving the immune mechanism	11	3.15206e-05
D75	Other diseases of blood and blood-forming organs	Diseases of the blood and blood-forming organs and certain disorders involving the immune mechanism	979	0.00280533
D76	Certain diseases involving lymphoreticular tissue and reticulohistiocytic system	Diseases of the blood and blood-forming organs and certain disorders involving the immune mechanism	73	0.000209182
D77	Other disorders of blood and blood-forming organs in diseases classified elsewhere	Diseases of the blood and blood-forming organs and certain disorders involving the immune mechanism	4	1.1462e-05
D80	Immunodeficiency with predominantly antibody defects	Diseases of the blood and blood-forming organs and certain disorders involving the immune mechanism	271	0.000776553
D81	Combined immunodeficiencies	Diseases of the blood and blood-forming organs and certain disorders involving the immune mechanism	7	2.00586e-05
D82	Immunodeficiency associated with other major defects	Diseases of the blood and blood-forming organs and certain disorders involving the immune mechanism	31	8.88308e-05
D83	Common variable immunodeficiency	Diseases of the blood and blood-forming organs and certain disorders involving the immune mechanism	34	9.74273e-05
D84	Other immunodeficiencies	Diseases of the blood and blood-forming organs and certain disorders involving the immune mechanism	98	0.00028082
D86	Sarcoidosis	Diseases of the blood and blood-forming organs and certain disorders involving the immune mechanism	753	0.00215773
D89	Other disorders involving the immune mechanism, not elsewhere classified	Diseases of the blood and blood-forming organs and certain disorders involving the immune mechanism	443	0.00126942
E00	Congenital iodine-deficiency syndrome	Endocrine, nutritional and metabolic diseases	0	0
E01	Iodine-deficiency-related thyroid disorders and allied conditions	Endocrine, nutritional and metabolic diseases	16	4.58482e-05
E02	Subclinical iodine-deficiency hypothyroidism	Endocrine, nutritional and metabolic diseases	107	0.00030661
E03	Other hypothyroidism	Endocrine, nutritional and metabolic diseases	20070	0.0575108
E04	Other non-toxic goitre	Endocrine, nutritional and metabolic diseases	2250	0.0064474
E05	Thyrotoxicosis [hyperthyroidism]	Endocrine, nutritional and metabolic diseases	2770	0.00793746
E06	Thyroiditis	Endocrine, nutritional and metabolic diseases	394	0.00112901
E07	Other disorders of thyroid	Endocrine, nutritional and metabolic diseases	701	0.00200872
E12	Malnutrition-related diabetes mellitus	Endocrine, nutritional and metabolic diseases	7	2.00586e-05
E13	Other specified diabetes mellitus	Endocrine, nutritional and metabolic diseases	316	0.000905501
E14	Unspecified diabetes mellitus	Endocrine, nutritional and metabolic diseases	3521	0.0100895
E15	Nondiabetic hypoglycaemic coma	Endocrine, nutritional and metabolic diseases	4	1.1462e-05
E16	Other disorders of pancreatic internal secretion	Endocrine, nutritional and metabolic diseases	2106	0.00603476
E20	Hypoparathyroidism	Endocrine, nutritional and metabolic diseases	110	0.000315206
E21	Hyperparathyroidism and other disorders of parathyroid gland	Endocrine, nutritional and metabolic diseases	1465	0.00419797
E22	Hyperfunction of pituitary gland	Endocrine, nutritional and metabolic diseases	588	0.00168492
E23	Hypofunction and other disorders of pituitary gland	Endocrine, nutritional and metabolic diseases	540	0.00154738
E24	Cushing's syndrome	Endocrine, nutritional and metabolic diseases	130	0.000372516
E25	Adrenogenital disorders	Endocrine, nutritional and metabolic diseases	22	6.30412e-05
E26	Hyperaldosteronism	Endocrine, nutritional and metabolic diseases	97	0.000277954
E27	Other disorders of adrenal gland	Endocrine, nutritional and metabolic diseases	948	0.0027165
E28	Ovarian dysfunction	Endocrine, nutritional and metabolic diseases	313	0.000896905
E29	Testicular dysfunction	Endocrine, nutritional and metabolic diseases	250	0.000716378
E30	Disorders of puberty, not elsewhere classified	Endocrine, nutritional and metabolic diseases	2	5.73102e-06
E31	Polyglandular dysfunction	Endocrine, nutritional and metabolic diseases	21	6.01757e-05
E32	Diseases of thymus	Endocrine, nutritional and metabolic diseases	28	8.02343e-05
E34	Other endocrine disorders	Endocrine, nutritional and metabolic diseases	191	0.000547312
E35	Disorders of endocrine glands in diseases classified elsewhere	Endocrine, nutritional and metabolic diseases	3	8.59653e-06
E40	Kwashiorkor	Endocrine, nutritional and metabolic diseases	2	5.73102e-06
E41	Nutritional marasmus	Endocrine, nutritional and metabolic diseases	10	2.86551e-05
E42	Marasmic kwashiorkor	Endocrine, nutritional and metabolic diseases	0	0
E43	Unspecified severe protein-energy malnutrition	Endocrine, nutritional and metabolic diseases	13	3.72516e-05
E44	Protein-energy malnutrition of moderate and mild degree	Endocrine, nutritional and metabolic diseases	4	1.1462e-05
E45	Retarded development following protein-energy malnutrition	Endocrine, nutritional and metabolic diseases	2	5.73102e-06
E46	Unspecified protein-energy malnutrition	Endocrine, nutritional and metabolic diseases	390	0.00111755
E50	Vitamin A deficiency	Endocrine, nutritional and metabolic diseases	7	2.00586e-05
E51	Thiamine deficiency	Endocrine, nutritional and metabolic diseases	41	0.000117486
E52	Niacin deficiency [pellagra]	Endocrine, nutritional and metabolic diseases	5	1.43276e-05
E53	Deficiency of other B group vitamins	Endocrine, nutritional and metabolic diseases	2284	0.00654483
E54	Ascorbic acid deficiency	Endocrine, nutritional and metabolic diseases	18	5.15792e-05
E55	Vitamin D deficiency	Endocrine, nutritional and metabolic diseases	3141	0.00900057
E56	Other vitamin deficiencies	Endocrine, nutritional and metabolic diseases	44	0.000126082
E58	Dietary calcium deficiency	Endocrine, nutritional and metabolic diseases	30	8.59653e-05
E59	Dietary selenium deficiency	Endocrine, nutritional and metabolic diseases	2	5.73102e-06
E60	Dietary zinc deficiency	Endocrine, nutritional and metabolic diseases	4	1.1462e-05
E61	Deficiency of other nutrient elements	Endocrine, nutritional and metabolic diseases	768	0.00220071
E63	Other nutritional deficiencies	Endocrine, nutritional and metabolic diseases	21	6.01757e-05
E64	Sequelae of malnutrition and other nutritional deficiencies	Endocrine, nutritional and metabolic diseases	5	1.43276e-05
E65	Localised adiposity	Endocrine, nutritional and metabolic diseases	74	0.000212048
E66	Obesity	Endocrine, nutritional and metabolic diseases	24093	0.0690387
E67	Other hyperalimentation	Endocrine, nutritional and metabolic diseases	5	1.43276e-05
E68	Sequelae of hyperalimentation	Endocrine, nutritional and metabolic diseases	3	8.59653e-06
E70	Disorders of aromatic amino-acid metabolism	Endocrine, nutritional and metabolic diseases	22	6.30412e-05
E71	Disorders of branched-chain amino-acid metabolism and fatty-acid metabolism	Endocrine, nutritional and metabolic diseases	11	3.15206e-05
E72	Other disorders of amino-acid metabolism	Endocrine, nutritional and metabolic diseases	38	0.000108889
E73	Lactose intolerance	Endocrine, nutritional and metabolic diseases	216	0.00061895
E74	Other disorders of carbohydrate metabolism	Endocrine, nutritional and metabolic diseases	93	0.000266492
E75	Disorders of sphingolipid metabolism and other lipid storage disorders	Endocrine, nutritional and metabolic diseases	43	0.000123217
E76	Disorders of glycosaminoglycan metabolism	Endocrine, nutritional and metabolic diseases	6	1.71931e-05
E77	Disorders of glycoprotein metabolism	Endocrine, nutritional and metabolic diseases	16	4.58482e-05
E78	Disorders of lipoprotein metabolism and other lipidaemias	Endocrine, nutritional and metabolic diseases	51842	0.148554
E79	Disorders of purine and pyrimidine metabolism	Endocrine, nutritional and metabolic diseases	39	0.000111755
E80	Disorders of porphyrin and bilirubin metabolism	Endocrine, nutritional and metabolic diseases	708	0.00202878
E83	Disorders of mineral metabolism	Endocrine, nutritional and metabolic diseases	5891	0.0168807
E84	Cystic fibrosis	Endocrine, nutritional and metabolic diseases	25	7.16378e-05
E85	Amyloidosis	Endocrine, nutritional and metabolic diseases	312	0.000894039
E86	Volume depletion	Endocrine, nutritional and metabolic diseases	7452	0.0213538
E87	Other disorders of fluid, electrolyte and acid-base balance	Endocrine, nutritional and metabolic diseases	15613	0.0447392
E88	Other metabolic disorders	Endocrine, nutritional and metabolic diseases	931	0.00266779
E89	Postprocedural endocrine and metabolic disorders, not elsewhere classified	Endocrine, nutritional and metabolic diseases	2188	0.00626974
E90	Nutritional and metabolic disorders in diseases classified elsewhere	Endocrine, nutritional and metabolic diseases	0	0
F00	Dementia in Alzheimer's disease	Mental and behavioural disorders	1631	0.00467365
F01	Vascular dementia	Mental and behavioural disorders	1131	0.00324089
F02	Dementia in other diseases classified elsewhere	Mental and behavioural disorders	676	0.00193708
F03	Unspecified dementia	Mental and behavioural disorders	2480	0.00710647
F04	Organic amnesic syndrome, not induced by alcohol and other psychoactive substances	Mental and behavioural disorders	8	2.29241e-05
F05	Delirium, not induced by alcohol and other psychoactive substances	Mental and behavioural disorders	4733	0.0135625
F06	Other mental disorders due to brain damage and dysfunction and to physical disease	Mental and behavioural disorders	789	0.00226089
F07	Personality and behavioural disorders due to brain disease, damage and dysfunction	Mental and behavioural disorders	85	0.000243568
F09	Unspecified organic or symptomatic mental disorder	Mental and behavioural disorders	13	3.72516e-05
F10	Mental and behavioural disorders due to use of alcohol	Mental and behavioural disorders	7451	0.0213509
F11	Mental and behavioural disorders due to use of opioids	Mental and behavioural disorders	147	0.00042123
F12	Mental and behavioural disorders due to use of cannabinoids	Mental and behavioural disorders	202	0.000578833
F13	Mental and behavioural disorders due to use of sedatives or hypnotics	Mental and behavioural disorders	52	0.000149007
F14	Mental and behavioural disorders due to use of cocaine	Mental and behavioural disorders	38	0.000108889
F15	Mental and behavioural disorders due to use of other stimulants, including caffeine	Mental and behavioural disorders	49	0.00014041
F16	Mental and behavioural disorders due to use of hallucinogens	Mental and behavioural disorders	9	2.57896e-05
F17	Mental and behavioural disorders due to use of tobacco	Mental and behavioural disorders	16640	0.0476821
F18	Mental and behavioural disorders due to use of volatile solvents	Mental and behavioural disorders	4	1.1462e-05
F19	Mental and behavioural disorders due to multiple drug use and use of other psychoactive substances	Mental and behavioural disorders	114	0.000326668
F20	Schizophrenia	Mental and behavioural disorders	653	0.00187118
F21	Schizotypal disorder	Mental and behavioural disorders	11	3.15206e-05
F22	Persistent delusional disorders	Mental and behavioural disorders	312	0.000894039
F23	Acute and transient psychotic disorders	Mental and behavioural disorders	171	0.000490002
F24	Induced delusional disorder	Mental and behavioural disorders	3	8.59653e-06
F25	Schizoaffective disorders	Mental and behavioural disorders	175	0.000501464
F28	Other nonorganic psychotic disorders	Mental and behavioural disorders	7	2.00586e-05
F29	Unspecified nonorganic psychosis	Mental and behavioural disorders	303	0.00086825
F30	Manic episode	Mental and behavioural disorders	189	0.000541581
F31	Bipolar affective disorder	Mental and behavioural disorders	1245	0.00356756
F32	Depressive episode	Mental and behavioural disorders	20477	0.0586771
F33	Recurrent depressive disorder	Mental and behavioural disorders	842	0.00241276
F34	Persistent mood [affective] disorders	Mental and behavioural disorders	100	0.000286551
F38	Other mood [affective] disorders	Mental and behavioural disorders	21	6.01757e-05
F39	Unspecified mood [affective] disorder	Mental and behavioural disorders	120	0.000343861
F40	Phobic anxiety disorders	Mental and behavioural disorders	1470	0.0042123
F41	Other anxiety disorders	Mental and behavioural disorders	15149	0.0434096
F42	Obsessive-compulsive disorder	Mental and behavioural disorders	244	0.000699184
F43	Reaction to severe stress, and adjustment disorders	Mental and behavioural disorders	776	0.00222364
F44	Dissociative [conversion] disorders	Mental and behavioural disorders	173	0.000495733
F45	Somatoform disorders	Mental and behavioural disorders	486	0.00139264
F48	Other neurotic disorders	Mental and behavioural disorders	89	0.00025503
F50	Eating disorders	Mental and behavioural disorders	144	0.000412633
F51	Nonorganic sleep disorders	Mental and behavioural disorders	88	0.000252165
F52	Sexual dysfunction, not caused by organic disorder or disease	Mental and behavioural disorders	484	0.00138691
F53	Mental and behavioural disorders associated with the puerperium, not elsewhere classified	Mental and behavioural disorders	28	8.02343e-05
F54	Psychological and behavioural factors associated with disorders or diseases classified elsewhere	Mental and behavioural disorders	9	2.57896e-05
F55	Abuse of non-dependence-producing substances	Mental and behavioural disorders	14	4.01171e-05
F59	Unspecified behavioural syndromes associated with physiological disturbances and physical factors	Mental and behavioural disorders	4	1.1462e-05
F60	Specific personality disorders	Mental and behavioural disorders	406	0.0011634
F61	Mixed and other personality disorders	Mental and behavioural disorders	20	5.73102e-05
F62	Enduring personality changes, not attributable to brain damage and disease	Mental and behavioural disorders	19	5.44447e-05
F63	Habit and impulse disorders	Mental and behavioural disorders	19	5.44447e-05
F64	Gender identity disorders	Mental and behavioural disorders	5	1.43276e-05
F65	Disorders of sexual preference	Mental and behavioural disorders	3	8.59653e-06
F66	Psychological and behavioural disorders associated with sexual development and orientation	Mental and behavioural disorders	4	1.1462e-05
F68	Other disorders of adult personality and behaviour	Mental and behavioural disorders	10	2.86551e-05
F69	Unspecified disorder of adult personality and behaviour	Mental and behavioural disorders	38	0.000108889
F70	Mild mental retardation	Mental and behavioural disorders	27	7.73688e-05
F71	Moderate mental retardation	Mental and behavioural disorders	5	1.43276e-05
F72	Severe mental retardation	Mental and behavioural disorders	3	8.59653e-06
F73	Profound mental retardation	Mental and behavioural disorders	0	0
F78	Other mental retardation	Mental and behavioural disorders	4	1.1462e-05
F79	Unspecified mental retardation	Mental and behavioural disorders	106	0.000303744
F80	Specific developmental disorders of speech and language	Mental and behavioural disorders	163	0.000467078
F81	Specific developmental disorders of scholastic skills	Mental and behavioural disorders	226	0.000647605
F82	Specific developmental disorder of motor function	Mental and behavioural disorders	8	2.29241e-05
F83	Mixed specific developmental disorders	Mental and behavioural disorders	1	2.86551e-06
F84	Pervasive developmental disorders	Mental and behavioural disorders	158	0.000452751
F88	Other disorders of psychological development	Mental and behavioural disorders	0	0
F89	Unspecified disorder of psychological development	Mental and behavioural disorders	7	2.00586e-05
F90	Hyperkinetic disorders	Mental and behavioural disorders	28	8.02343e-05
F91	Conduct disorders	Mental and behavioural disorders	12	3.43861e-05
F92	Mixed disorders of conduct and emotions	Mental and behavioural disorders	2	5.73102e-06
F93	Emotional disorders with onset specific to childhood	Mental and behavioural disorders	1	2.86551e-06
F94	Disorders of social functioning with onset specific to childhood and adolescence	Mental and behavioural disorders	2	5.73102e-06
F95	Tic disorders	Mental and behavioural disorders	21	6.01757e-05
F98	Other behavioural and emotional disorders with onset usually occurring in childhood and adolescence	Mental and behavioural disorders	30	8.59653e-05
F99	Mental disorder, not otherwise specified	Mental and behavioural disorders	239	0.000684857
G00	Bacterial meningitis, not elsewhere classified	Diseases of the nervous system	125	0.000358189
G01	Meningitis in bacterial diseases classified elsewhere	Diseases of the nervous system	44	0.000126082
G02	Meningitis in other infectious and parasitic diseases classified elsewhere	Diseases of the nervous system	35	0.000100293
G03	Meningitis due to other and unspecified causes	Diseases of the nervous system	121	0.000346727
G04	Encephalitis, myelitis and encephalomyelitis	Diseases of the nervous system	281	0.000805208
G05	Encephalitis, myelitis and encephalomyelitis in diseases classified elsewhere	Diseases of the nervous system	79	0.000226375
G06	Intracranial and intraspinal abscess and granuloma	Diseases of the nervous system	159	0.000455616
G07	Intracranial and intraspinal abscess and granuloma in diseases classified elsewhere	Diseases of the nervous system	3	8.59653e-06
G08	Intracranial and intraspinal phlebitis and thrombophlebitis	Diseases of the nervous system	73	0.000209182
G09	Sequelae of inflammatory diseases of central nervous system	Diseases of the nervous system	70	0.000200586
G10	Huntington's disease	Diseases of the nervous system	37	0.000106024
G11	Hereditary ataxia	Diseases of the nervous system	208	0.000596026
G12	Spinal muscular atrophy and related syndromes	Diseases of the nervous system	436	0.00124936
G13	Systemic atrophies primarily affecting central nervous system in diseases classified elsewhere	Diseases of the nervous system	24	6.87722e-05
G14	Postpolio syndrome	Diseases of the nervous system	56	0.000160469
G20	Parkinson's disease	Diseases of the nervous system	2595	0.007436
G21	Secondary Parkinsonism	Diseases of the nervous system	175	0.000501464
G22	Parkinsonism in diseases classified elsewhere	Diseases of the nervous system	3	8.59653e-06
G23	Other degenerative diseases of basal ganglia	Diseases of the nervous system	168	0.000481406
G24	Dystonia	Diseases of the nervous system	404	0.00115767
G25	Other extrapyramidal and movement disorders	Diseases of the nervous system	1712	0.00490575
G26	Extrapyramidal and movement disorders in diseases classified elsewhere	Diseases of the nervous system	0	0
G30	Alzheimer's disease	Diseases of the nervous system	2075	0.00594593
G31	Other degenerative diseases of nervous system, not elsewhere classified	Diseases of the nervous system	1843	0.00528114
G32	Other degenerative disorders of nervous system in diseases classified elsewhere	Diseases of the nervous system	38	0.000108889
G35	Multiple sclerosis	Diseases of the nervous system	1465	0.00419797
G36	Other acute disseminated demyelination	Diseases of the nervous system	20	5.73102e-05
G37	Other demyelinating diseases of central nervous system	Diseases of the nervous system	308	0.000882577
G40	Epilepsy	Diseases of the nervous system	4769	0.0136656
G41	Status epilepticus	Diseases of the nervous system	212	0.000607488
G43	Migraine	Diseases of the nervous system	4867	0.0139464
G44	Other headache syndromes	Diseases of the nervous system	795	0.00227808
G45	Transient cerebral ischaemic attacks and related syndromes	Diseases of the nervous system	3871	0.0110924
G46	Vascular syndromes of brain in cerebrovascular diseases	Diseases of the nervous system	148	0.000424096
G47	Sleep disorders	Diseases of the nervous system	7878	0.0225745
G50	Disorders of trigeminal nerve	Diseases of the nervous system	763	0.00218638
G51	Facial nerve disorders	Diseases of the nervous system	1241	0.0035561
G52	Disorders of other cranial nerves	Diseases of the nervous system	109	0.000312341
G53	Cranial nerve disorders in diseases classified elsewhere	Diseases of the nervous system	181	0.000518657
G54	Nerve root and plexus disorders	Diseases of the nervous system	519	0.0014872
G55	Nerve root and plexus compressions in diseases classified elsewhere	Diseases of the nervous system	6139	0.0175914
G56	Mononeuropathies of upper limb	Diseases of the nervous system	11862	0.0339907
G57	Mononeuropathies of lower limb	Diseases of the nervous system	1942	0.00556482
G58	Other mononeuropathies	Diseases of the nervous system	485	0.00138977
G59	Mononeuropathy in diseases classified elsewhere	Diseases of the nervous system	226	0.000647605
G60	Hereditary and idiopathic neuropathy	Diseases of the nervous system	252	0.000722109
G61	Inflammatory polyneuropathy	Diseases of the nervous system	379	0.00108603
G62	Other polyneuropathies	Diseases of the nervous system	2791	0.00799764
G63	Polyneuropathy in diseases classified elsewhere	Diseases of the nervous system	905	0.00259329
G64	Other disorders of peripheral nervous system	Diseases of the nervous system	8	2.29241e-05
G70	Myasthenia gravis and other myoneural disorders	Diseases of the nervous system	310	0.000888308
G71	Primary disorders of muscles	Diseases of the nervous system	190	0.000544447
G72	Other myopathies	Diseases of the nervous system	273	0.000782284
G73	Disorders of myoneural junction and muscle in diseases classified elsewhere	Diseases of the nervous system	29	8.30998e-05
G80	Infantile cerebral palsy	Diseases of the nervous system	166	0.000475675
G81	Hemiplegia	Diseases of the nervous system	2907	0.00833004
G82	Paraplegia and tetraplegia	Diseases of the nervous system	449	0.00128661
G83	Other paralytic syndromes	Diseases of the nervous system	626	0.00179381
G90	Disorders of autonomic nervous system	Diseases of the nervous system	407	0.00116626
G91	Hydrocephalus	Diseases of the nervous system	787	0.00225516
G92	Toxic encephalopathy	Diseases of the nervous system	17	4.87137e-05
G93	Other disorders of brain	Diseases of the nervous system	2954	0.00846472
G94	Other disorders of brain in diseases classified elsewhere	Diseases of the nervous system	130	0.000372516
G95	Other diseases of spinal cord	Diseases of the nervous system	936	0.00268212
G96	Other disorders of central nervous system	Diseases of the nervous system	400	0.0011462
G97	Postprocedural disorders of nervous system, not elsewhere classified	Diseases of the nervous system	249	0.000713512
G98	Other disorders of nervous system, not elsewhere classified	Diseases of the nervous system	71	0.000203451
G99	Other disorders of nervous system in diseases classified elsewhere	Diseases of the nervous system	1753	0.00502324
H00	Hordeolum and chalazion	Diseases of the eye and adnexa	1846	0.00528973
H01	Other inflammation of eyelid	Diseases of the eye and adnexa	1082	0.00310048
H02	Other disorders of eyelid	Diseases of the eye and adnexa	7322	0.0209813
H03	Disorders of eyelid in diseases classified elsewhere	Diseases of the eye and adnexa	61	0.000174796
H04	Disorders of lachrymal system	Diseases of the eye and adnexa	3249	0.00931004
H05	Disorders of orbit	Diseases of the eye and adnexa	390	0.00111755
H06	Disorders of lachrymal system and orbit in diseases classified elsewhere	Diseases of the eye and adnexa	150	0.000429827
H10	Conjunctivitis	Diseases of the eye and adnexa	476	0.00136398
H11	Other disorders of conjunctiva	Diseases of the eye and adnexa	1106	0.00316925
H13	Disorders of conjunctiva in diseases classified elsewhere	Diseases of the eye and adnexa	42	0.000120351
H15	Disorders of sclera	Diseases of the eye and adnexa	103	0.000295148
H16	Keratitis	Diseases of the eye and adnexa	404	0.00115767
H17	Corneal scars and opacities	Diseases of the eye and adnexa	214	0.000613219
H18	Other disorders of cornea	Diseases of the eye and adnexa	2428	0.00695746
H19	Disorders of sclera and cornea in diseases classified elsewhere	Diseases of the eye and adnexa	108	0.000309475
H20	Iridocyclitis	Diseases of the eye and adnexa	562	0.00161042
H21	Other disorders of iris and ciliary body	Diseases of the eye and adnexa	708	0.00202878
H22	Disorders of iris and ciliary body in diseases classified elsewhere	Diseases of the eye and adnexa	40	0.00011462
H25	Senile cataract	Diseases of the eye and adnexa	21001	0.0601786
H26	Other cataract	Diseases of the eye and adnexa	27203	0.0779505
H27	Other disorders of lens	Diseases of the eye and adnexa	443	0.00126942
H28	Cataract and other disorders of lens in diseases classified elsewhere	Diseases of the eye and adnexa	41	0.000117486
H30	Chorioretinal inflammation	Diseases of the eye and adnexa	60	0.000171931
H31	Other disorders of choroid	Diseases of the eye and adnexa	406	0.0011634
H32	Chorioretinal disorders in diseases classified elsewhere	Diseases of the eye and adnexa	5	1.43276e-05
H33	Retinal detachments and breaks	Diseases of the eye and adnexa	4119	0.011803
H34	Retinal vascular occlusions	Diseases of the eye and adnexa	1009	0.0028913
H35	Other retinal disorders	Diseases of the eye and adnexa	7964	0.0228209
H36	Retinal disorders in diseases classified elsewhere	Diseases of the eye and adnexa	2376	0.00680845
H40	Glaucoma	Diseases of the eye and adnexa	9156	0.0262366
H42	Glaucoma in diseases classified elsewhere	Diseases of the eye and adnexa	3	8.59653e-06
H43	Disorders of vitreous body	Diseases of the eye and adnexa	2630	0.00753629
H44	Disorders of globe	Diseases of the eye and adnexa	671	0.00192276
H45	Disorders of vitreous body and globe in diseases classified elsewhere	Diseases of the eye and adnexa	13	3.72516e-05
H46	Optic neuritis	Diseases of the eye and adnexa	168	0.000481406
H47	Other disorders of optic [2nd] nerve and visual pathways	Diseases of the eye and adnexa	611	0.00175083
H48	Disorders of optic [2nd] nerve and visual pathways in diseases classified elsewhere	Diseases of the eye and adnexa	11	3.15206e-05
H49	Paralytic strabismus	Diseases of the eye and adnexa	475	0.00136112
H50	Other strabismus	Diseases of the eye and adnexa	1111	0.00318358
H51	Other disorders of binocular movement	Diseases of the eye and adnexa	56	0.000160469
H52	Disorders of refraction and accommodation	Diseases of the eye and adnexa	6697	0.0191903
H53	Visual disturbances	Diseases of the eye and adnexa	5245	0.0150296
H54	Blindness and low vision	Diseases of the eye and adnexa	1887	0.00540722
H55	Nystagmus and other irregular eye movements	Diseases of the eye and adnexa	396	0.00113474
H57	Other disorders of eye and adnexa	Diseases of the eye and adnexa	896	0.0025675
H58	Other disorders of eye and adnexa in diseases classified elsewhere	Diseases of the eye and adnexa	153	0.000438423
H59	Postprocedural disorders of eye and adnexa, not elsewhere classified	Diseases of the eye and adnexa	366	0.00104878
H60	Otitis externa	Diseases of the ear and mastoid process	711	0.00203738
H61	Other disorders of external ear	Diseases of the ear and mastoid process	1217	0.00348733
H62	Disorders of external ear in diseases classified elsewhere	Diseases of the ear and mastoid process	23	6.59067e-05
H65	Nonsuppurative otitis media	Diseases of the ear and mastoid process	1126	0.00322656
H66	Suppurative and unspecified otitis media	Diseases of the ear and mastoid process	853	0.00244428
H67	Otitis media in diseases classified elsewhere	Diseases of the ear and mastoid process	1	2.86551e-06
H68	Eustachian salpingitis and obstruction	Diseases of the ear and mastoid process	20	5.73102e-05
H69	Other disorders of Eustachian tube	Diseases of the ear and mastoid process	235	0.000673395
H70	Mastoiditis and related conditions	Diseases of the ear and mastoid process	120	0.000343861
H71	Cholesteatoma of middle ear	Diseases of the ear and mastoid process	475	0.00136112
H72	Perforation of tympanic membrane	Diseases of the ear and mastoid process	984	0.00281966
H73	Other disorders of tympanic membrane	Diseases of the ear and mastoid process	400	0.0011462
H74	Other disorders of middle ear and mastoid	Diseases of the ear and mastoid process	467	0.00133819
H75	Other disorders of middle ear and mastoid in diseases classified elsewhere	Diseases of the ear and mastoid process	3	8.59653e-06
H80	Otosclerosis	Diseases of the ear and mastoid process	293	0.000839594
H81	Disorders of vestibular function	Diseases of the ear and mastoid process	2092	0.00599465
H82	Vertiginous syndromes in diseases classified elsewhere	Diseases of the ear and mastoid process	4	1.1462e-05
H83	Other diseases of inner ear	Diseases of the ear and mastoid process	1056	0.00302598
H90	Conductive and sensorineural hearing loss	Diseases of the ear and mastoid process	2025	0.00580266
H91	Other hearing loss	Diseases of the ear and mastoid process	7554	0.0216461
H92	Otalgia and effusion of ear	Diseases of the ear and mastoid process	631	0.00180814
H93	Other disorders of ear, not elsewhere classified	Diseases of the ear and mastoid process	1279	0.00366499
H94	Other disorders of ear in diseases classified elsewhere	Diseases of the ear and mastoid process	4	1.1462e-05
H95	Postprocedural disorders of ear and mastoid process, not elsewhere classified	Diseases of the ear and mastoid process	113	0.000323803
I00	Rheumatic fever without mention of heart involvement	Diseases of the circulatory system	27	7.73688e-05
I01	Rheumatic fever with heart involvement	Diseases of the circulatory system	13	3.72516e-05
I02	Rheumatic chorea	Diseases of the circulatory system	3	8.59653e-06
I05	Rheumatic mitral valve diseases	Diseases of the circulatory system	494	0.00141556
I06	Rheumatic aortic valve diseases	Diseases of the circulatory system	51	0.000146141
I07	Rheumatic tricuspid valve diseases	Diseases of the circulatory system	994	0.00284832
I08	Multiple valve diseases	Diseases of the circulatory system	5185	0.0148577
I09	Other rheumatic heart diseases	Diseases of the circulatory system	55	0.000157603
I10	Essential (primary) hypertension	Diseases of the circulatory system	103084	0.295388
I11	Hypertensive heart disease	Diseases of the circulatory system	249	0.000713512
I12	Hypertensive renal disease	Diseases of the circulatory system	1374	0.00393721
I13	Hypertensive heart and renal disease	Diseases of the circulatory system	78	0.00022351
I15	Secondary hypertension	Diseases of the circulatory system	166	0.000475675
I20	Angina pectoris	Diseases of the circulatory system	22053	0.0631931
I21	Acute myocardial infarction	Diseases of the circulatory system	11314	0.0324204
I22	Subsequent myocardial infarction	Diseases of the circulatory system	655	0.00187691
I23	Certain current complications following acute myocardial infarction	Diseases of the circulatory system	66	0.000189124
I24	Other acute ischaemic heart diseases	Diseases of the circulatory system	2849	0.00816384
I25	Chronic ischaemic heart disease	Diseases of the circulatory system	33905	0.0971551
I26	Pulmonary embolism	Diseases of the circulatory system	6283	0.018004
I27	Other pulmonary heart diseases	Diseases of the circulatory system	1912	0.00547886
I28	Other diseases of pulmonary vessels	Diseases of the circulatory system	93	0.000266492
I30	Acute pericarditis	Diseases of the circulatory system	263	0.000753629
I31	Other diseases of pericardium	Diseases of the circulatory system	2087	0.00598032
I32	Pericarditis in diseases classified elsewhere	Diseases of the circulatory system	10	2.86551e-05
I33	Acute and subacute endocarditis	Diseases of the circulatory system	379	0.00108603
I34	Nonrheumatic mitral valve disorders	Diseases of the circulatory system	4740	0.0135825
I35	Nonrheumatic aortic valve disorders	Diseases of the circulatory system	5364	0.0153706
I36	Nonrheumatic tricuspid valve disorders	Diseases of the circulatory system	371	0.0010631
I37	Pulmonary valve disorders	Diseases of the circulatory system	489	0.00140123
I38	Endocarditis, valve unspecified	Diseases of the circulatory system	597	0.00171071
I39	Endocarditis and heart valve disorders in diseases classified elsewhere	Diseases of the circulatory system	8	2.29241e-05
I40	Acute myocarditis	Diseases of the circulatory system	52	0.000149007
I41	Myocarditis in diseases classified elsewhere	Diseases of the circulatory system	4	1.1462e-05
I42	Cardiomyopathy	Diseases of the circulatory system	2177	0.00623822
I43	Cardiomyopathy in diseases classified elsewhere	Diseases of the circulatory system	89	0.00025503
I44	Atrioventricular and left bundle-branch block	Diseases of the circulatory system	8307	0.0238038
I45	Other conduction disorders	Diseases of the circulatory system	4949	0.0141814
I46	Cardiac arrest	Diseases of the circulatory system	1914	0.00548459
I47	Paroxysmal tachycardia	Diseases of the circulatory system	4855	0.0139121
I48	Atrial fibrillation and flutter	Diseases of the circulatory system	25898	0.074211
I49	Other cardiac arrhythmias	Diseases of the circulatory system	5346	0.015319
I50	Heart failure	Diseases of the circulatory system	11668	0.0334348
I51	Complications and ill-defined descriptions of heart disease	Diseases of the circulatory system	10927	0.0313114
I52	Other heart disorders in diseases classified elsewhere	Diseases of the circulatory system	2	5.73102e-06
I60	Subarachnoid haemorrhage	Diseases of the circulatory system	1068	0.00306036
I61	Intracerebral haemorrhage	Diseases of the circulatory system	1389	0.00398019
I62	Other nontraumatic intracranial haemorrhage	Diseases of the circulatory system	700	0.00200586
I63	Cerebral infarction	Diseases of the circulatory system	6183	0.0177174
I64	Stroke, not specified as haemorrhage or infarction	Diseases of the circulatory system	1265	0.00362487
I65	Occlusion and stenosis of precerebral arteries, not resulting in cerebral infarction	Diseases of the circulatory system	1902	0.0054502
I66	Occlusion and stenosis of cerebral arteries, not resulting in cerebral infarction	Diseases of the circulatory system	152	0.000435558
I67	Other cerebrovascular diseases	Diseases of the circulatory system	6494	0.0186086
I68	Cerebrovascular disorders in diseases classified elsewhere	Diseases of the circulatory system	105	0.000300879
I69	Sequelae of cerebrovascular disease	Diseases of the circulatory system	2283	0.00654196
I70	Atherosclerosis	Diseases of the circulatory system	2452	0.00702623
I71	Aortic aneurysm and dissection	Diseases of the circulatory system	2871	0.00822688
I72	Other aneurysm	Diseases of the circulatory system	922	0.002642
I73	Other peripheral vascular diseases	Diseases of the circulatory system	6340	0.0181673
I74	Arterial embolism and thrombosis	Diseases of the circulatory system	1342	0.00384551
I77	Other disorders of arteries and arterioles	Diseases of the circulatory system	2234	0.00640155
I78	Diseases of capillaries	Diseases of the circulatory system	920	0.00263627
I79	Disorders of arteries, arterioles and capillaries in diseases classified elsewhere	Diseases of the circulatory system	114	0.000326668
I80	Phlebitis and thrombophlebitis	Diseases of the circulatory system	5506	0.0157775
I81	Portal vein thrombosis	Diseases of the circulatory system	325	0.000931291
I82	Other venous embolism and thrombosis	Diseases of the circulatory system	703	0.00201445
I83	Varicose veins of lower extremities	Diseases of the circulatory system	11863	0.0339935
I84	Haemorrhoids	Diseases of the circulatory system	21652	0.062044
I85	Oesophageal varices	Diseases of the circulatory system	828	0.00237264
I86	Varicose veins of other sites	Diseases of the circulatory system	675	0.00193422
I87	Other disorders of veins	Diseases of the circulatory system	979	0.00280533
I88	Nonspecific lymphadenitis	Diseases of the circulatory system	133	0.000381113
I89	Other non-infective disorders of lymphatic vessels and lymph nodes	Diseases of the circulatory system	1608	0.00460774
I95	Hypotension	Diseases of the circulatory system	12298	0.03524
I97	Postprocedural disorders of circulatory system, not elsewhere classified	Diseases of the circulatory system	244	0.000699184
I98	Other disorders of circulatory system in diseases classified elsewhere	Diseases of the circulatory system	452	0.00129521
I99	Other and unspecified disorders of circulatory system	Diseases of the circulatory system	222	0.000636143
J00	Acute nasopharyngitis [common cold]	Diseases of the respiratory system	505	0.00144708
J01	Acute sinusitis	Diseases of the respiratory system	218	0.000624681
J02	Acute pharyngitis	Diseases of the respiratory system	1187	0.00340136
J03	Acute tonsillitis	Diseases of the respiratory system	602	0.00172504
J04	Acute laryngitis and tracheitis	Diseases of the respiratory system	214	0.000613219
J05	Acute obstructive laryngitis [croup] and epiglottitis	Diseases of the respiratory system	93	0.000266492
J06	Acute upper respiratory infections of multiple and unspecified sites	Diseases of the respiratory system	1072	0.00307183
J09	Influenza due to certain identified influenza virus	Diseases of the respiratory system	11	3.15206e-05
J10	Influenza due to identified influenza virus	Diseases of the respiratory system	1004	0.00287697
J11	Influenza, virus not identified	Diseases of the respiratory system	259	0.000742167
J12	Viral pneumonia, not elsewhere classified	Diseases of the respiratory system	1660	0.00475675
J13	Pneumonia due to Streptococcus pneumoniae	Diseases of the respiratory system	403	0.0011548
J14	Pneumonia due to Haemophilus influenzae	Diseases of the respiratory system	170	0.000487137
J15	Bacterial pneumonia, not elsewhere classified	Diseases of the respiratory system	849	0.00243282
J16	Pneumonia due to other infectious organisms, not elsewhere classified	Diseases of the respiratory system	26	7.45033e-05
J17	Pneumonia in diseases classified elsewhere	Diseases of the respiratory system	255	0.000730705
J18	Pneumonia, organism unspecified	Diseases of the respiratory system	18314	0.052479
J20	Acute bronchitis	Diseases of the respiratory system	271	0.000776553
J21	Acute bronchiolitis	Diseases of the respiratory system	76	0.000217779
J22	Unspecified acute lower respiratory infection	Diseases of the respiratory system	12041	0.0345036
J30	Vasomotor and allergic rhinitis	Diseases of the respiratory system	3167	0.00907507
J31	Chronic rhinitis, nasopharyngitis and pharyngitis	Diseases of the respiratory system	1193	0.00341855
J32	Chronic sinusitis	Diseases of the respiratory system	3062	0.00877419
J33	Nasal polyp	Diseases of the respiratory system	3331	0.00954501
J34	Other disorders of nose and nasal sinuses	Diseases of the respiratory system	6612	0.0189468
J35	Chronic diseases of tonsils and adenoids	Diseases of the respiratory system	1007	0.00288557
J36	Peritonsillar abscess	Diseases of the respiratory system	433	0.00124077
J37	Chronic laryngitis and laryngotracheitis	Diseases of the respiratory system	93	0.000266492
J38	Diseases of vocal cords and larynx, not elsewhere classified	Diseases of the respiratory system	2168	0.00621243
J39	Other diseases of upper respiratory tract	Diseases of the respiratory system	952	0.00272797
J40	Bronchitis, not specified as acute or chronic	Diseases of the respiratory system	900	0.00257896
J41	Simple and mucopurulent chronic bronchitis	Diseases of the respiratory system	46	0.000131813
J42	Unspecified chronic bronchitis	Diseases of the respiratory system	428	0.00122644
J43	Emphysema	Diseases of the respiratory system	3442	0.00986309
J44	Other chronic obstructive pulmonary disease	Diseases of the respiratory system	14766	0.0423121
J45	Asthma	Diseases of the respiratory system	32140	0.0920975
J46	Status asthmaticus	Diseases of the respiratory system	270	0.000773688
J47	Bronchiectasis	Diseases of the respiratory system	3951	0.0113216
J60	Coalworker's pneumoconiosis	Diseases of the respiratory system	48	0.000137544
J61	Pneumoconiosis due to asbestos and other mineral fibres	Diseases of the respiratory system	390	0.00111755
J62	Pneumoconiosis due to dust containing silica	Diseases of the respiratory system	14	4.01171e-05
J63	Pneumoconiosis due to other inorganic dusts	Diseases of the respiratory system	10	2.86551e-05
J64	Unspecified pneumoconiosis	Diseases of the respiratory system	38	0.000108889
J65	Pneumoconiosis associated with tuberculosis	Diseases of the respiratory system	0	0
J66	Airway disease due to specific organic dust	Diseases of the respiratory system	4	1.1462e-05
J67	Hypersensitivity pneumonitis due to organic dust	Diseases of the respiratory system	133	0.000381113
J68	Respiratory conditions due to inhalation of chemicals, gases, fumes and vapours	Diseases of the respiratory system	19	5.44447e-05
J69	Pneumonitis due to solids and liquids	Diseases of the respiratory system	2187	0.00626687
J70	Respiratory conditions due to other external agents	Diseases of the respiratory system	122	0.000349592
J80	Adult respiratory distress syndrome	Diseases of the respiratory system	257	0.000736436
J81	Pulmonary oedema	Diseases of the respiratory system	733	0.00210042
J82	Pulmonary eosinophilia, not elsewhere classified	Diseases of the respiratory system	154	0.000441289
J84	Other interstitial pulmonary diseases	Diseases of the respiratory system	2505	0.0071781
J85	Abscess of lung and mediastinum	Diseases of the respiratory system	134	0.000383978
J86	Pyothorax	Diseases of the respiratory system	506	0.00144995
J90	Pleural effusion, not elsewhere classified	Diseases of the respiratory system	10907	0.0312541
J91	Pleural effusion in conditions classified elsewhere	Diseases of the respiratory system	363	0.00104018
J92	Pleural plaque	Diseases of the respiratory system	1616	0.00463066
J93	Pneumothorax	Diseases of the respiratory system	1472	0.00421803
J94	Other pleural conditions	Diseases of the respiratory system	530	0.00151872
J95	Postprocedural respiratory disorders, not elsewhere classified	Diseases of the respiratory system	501	0.00143562
J96	Respiratory failure, not elsewhere classified	Diseases of the respiratory system	5427	0.0155511
J98	Other respiratory disorders	Diseases of the respiratory system	8780	0.0251592
J99	Respiratory disorders in diseases classified elsewhere	Diseases of the respiratory system	367	0.00105164
K00	Disorders of tooth development and eruption	Diseases of the digestive system	218	0.000624681
K01	Embedded and impacted teeth	Diseases of the digestive system	1834	0.00525535
K02	Dental caries	Diseases of the digestive system	3891	0.0111497
K03	Other diseases of hard tissues of teeth	Diseases of the digestive system	95	0.000272223
K04	Diseases of pulp and periapical tissues	Diseases of the digestive system	2644	0.00757641
K05	Gingivitis and periodontal diseases	Diseases of the digestive system	965	0.00276522
K06	Other disorders of gingiva and edentulous alveolar ridge	Diseases of the digestive system	429	0.0012293
K07	Dentofacial anomalies [including malocclusion]	Diseases of the digestive system	693	0.0019858
K08	Other disorders of teeth and supporting structures	Diseases of the digestive system	3310	0.00948484
K09	Cysts of oral region, not elsewhere classified	Diseases of the digestive system	486	0.00139264
K10	Other diseases of jaws	Diseases of the digestive system	516	0.0014786
K11	Diseases of salivary glands	Diseases of the digestive system	1229	0.00352171
K12	Stomatitis and related lesions	Diseases of the digestive system	1482	0.00424669
K13	Other diseases of lip and oral mucosa	Diseases of the digestive system	3663	0.0104964
K14	Diseases of tongue	Diseases of the digestive system	1650	0.00472809
K20	Oesophagitis	Diseases of the digestive system	11271	0.0322972
K21	Gastro-oesophageal reflux disease	Diseases of the digestive system	37835	0.108417
K22	Other diseases of oesophagus	Diseases of the digestive system	14281	0.0409224
K23	Disorders of oesophagus in diseases classified elsewhere	Diseases of the digestive system	61	0.000174796
K25	Gastric ulcer	Diseases of the digestive system	5882	0.0168549
K26	Duodenal ulcer	Diseases of the digestive system	3856	0.0110494
K27	Peptic ulcer, site unspecified	Diseases of the digestive system	547	0.00156743
K28	Gastrojejunal ulcer	Diseases of the digestive system	70	0.000200586
K29	Gastritis and duodenitis	Diseases of the digestive system	38190	0.109434
K30	Dyspepsia	Diseases of the digestive system	12131	0.0347615
K31	Other diseases of stomach and duodenum	Diseases of the digestive system	12856	0.036839
K35	Acute appendicitis	Diseases of the digestive system	3326	0.00953069
K36	Other appendicitis	Diseases of the digestive system	103	0.000295148
K37	Unspecified appendicitis	Diseases of the digestive system	472	0.00135252
K38	Other diseases of appendix	Diseases of the digestive system	381	0.00109176
K40	Inguinal hernia	Diseases of the digestive system	18906	0.0541753
K41	Femoral hernia	Diseases of the digestive system	867	0.0024844
K42	Umbilical hernia	Diseases of the digestive system	4922	0.014104
K43	Ventral hernia	Diseases of the digestive system	4413	0.0126455
K44	Diaphragmatic hernia	Diseases of the digestive system	37022	0.106087
K45	Other abdominal hernia	Diseases of the digestive system	180	0.000515792
K46	Unspecified abdominal hernia	Diseases of the digestive system	643	0.00184252
K50	Crohn's disease [regional enteritis]	Diseases of the digestive system	2015	0.005774
K51	Ulcerative colitis	Diseases of the digestive system	3698	0.0105967
K52	Other non-infective gastro-enteritis and colitis	Diseases of the digestive system	17644	0.0505591
K55	Vascular disorders of intestine	Diseases of the digestive system	2105	0.0060319
K56	Paralytic ileus and intestinal obstruction without hernia	Diseases of the digestive system	6664	0.0190958
K57	Diverticular disease of intestine	Diseases of the digestive system	45157	0.129398
K58	Irritable bowel syndrome	Diseases of the digestive system	8867	0.0254085
K59	Other functional intestinal disorders	Diseases of the digestive system	20938	0.0599981
K60	Fissure and fistula of anal and rectal regions	Diseases of the digestive system	3335	0.00955648
K61	Abscess of anal and rectal regions	Diseases of the digestive system	1443	0.00413493
K62	Other diseases of anus and rectum	Diseases of the digestive system	27508	0.0788245
K63	Other diseases of intestine	Diseases of the digestive system	23881	0.0684312
K64	Haemorrhoids and perianal venous thrombosis	Diseases of the digestive system	12817	0.0367272
K65	Peritonitis	Diseases of the digestive system	1299	0.0037223
K66	Other disorders of peritoneum	Diseases of the digestive system	5894	0.0168893
K67	Disorders of peritoneum in infectious diseases classified elsewhere	Diseases of the digestive system	4	1.1462e-05
K70	Alcoholic liver disease	Diseases of the digestive system	1326	0.00379967
K71	Toxic liver disease	Diseases of the digestive system	107	0.00030661
K72	Hepatic failure, not elsewhere classified	Diseases of the digestive system	713	0.00204311
K73	Chronic hepatitis, not elsewhere classified	Diseases of the digestive system	154	0.000441289
K74	Fibrosis and cirrhosis of liver	Diseases of the digestive system	1596	0.00457335
K75	Other inflammatory liver diseases	Diseases of the digestive system	1222	0.00350165
K76	Other diseases of liver	Diseases of the digestive system	7871	0.0225544
K77	Liver disorders in diseases classified elsewhere	Diseases of the digestive system	20	5.73102e-05
K80	Cholelithiasis	Diseases of the digestive system	18438	0.0528343
K81	Cholecystitis	Diseases of the digestive system	3485	0.0099863
K82	Other diseases of gallbladder	Diseases of the digestive system	2624	0.0075191
K83	Other diseases of biliary tract	Diseases of the digestive system	3622	0.0103789
K85	Acute pancreatitis	Diseases of the digestive system	2740	0.0078515
K86	Other diseases of pancreas	Diseases of the digestive system	2211	0.00633564
K87	Disorders of gallbladder, biliary tract and pancreas in diseases classified elsewhere	Diseases of the digestive system	5	1.43276e-05
K90	Intestinal malabsorption	Diseases of the digestive system	2799	0.00802056
K91	Postprocedural disorders of digestive system, not elsewhere classified	Diseases of the digestive system	2335	0.00669097
K92	Other diseases of digestive system	Diseases of the digestive system	15114	0.0433093
K93	Disorders of other digestive organs in diseases classified elsewhere	Diseases of the digestive system	13	3.72516e-05
L00	Staphylococcal scalded skin syndrome	Diseases of the skin and subcutaneous tissue	2	5.73102e-06
L01	Impetigo	Diseases of the skin and subcutaneous tissue	49	0.00014041
L02	Cutaneous abscess, furuncle and carbuncle	Diseases of the skin and subcutaneous tissue	2904	0.00832144
L03	Cellulitis	Diseases of the skin and subcutaneous tissue	10599	0.0303715
L04	Acute lymphadenitis	Diseases of the skin and subcutaneous tissue	108	0.000309475
L05	Pilonidal cyst	Diseases of the skin and subcutaneous tissue	481	0.00137831
L08	Other local infections of skin and subcutaneous tissue	Diseases of the skin and subcutaneous tissue	2198	0.00629839
L10	Pemphigus	Diseases of the skin and subcutaneous tissue	38	0.000108889
L11	Other acantholytic disorders	Diseases of the skin and subcutaneous tissue	69	0.00019772
L12	Pemphigoid	Diseases of the skin and subcutaneous tissue	135	0.000386844
L13	Other bullous disorders	Diseases of the skin and subcutaneous tissue	60	0.000171931
L14	Bullous disorders in diseases classified elsewhere	Diseases of the skin and subcutaneous tissue	2	5.73102e-06
L20	Atopic dermatitis	Diseases of the skin and subcutaneous tissue	156	0.00044702
L21	Seborrhoeic dermatitis	Diseases of the skin and subcutaneous tissue	132	0.000378247
L22	Diaper [napkin] dermatitis	Diseases of the skin and subcutaneous tissue	20	5.73102e-05
L23	Allergic contact dermatitis	Diseases of the skin and subcutaneous tissue	133	0.000381113
L24	Irritant contact dermatitis	Diseases of the skin and subcutaneous tissue	500	0.00143276
L25	Unspecified contact dermatitis	Diseases of the skin and subcutaneous tissue	116	0.000332399
L26	Exfoliative dermatitis	Diseases of the skin and subcutaneous tissue	15	4.29827e-05
L27	Dermatitis due to substances taken internally	Diseases of the skin and subcutaneous tissue	729	0.00208896
L28	Lichen simplex chronicus and prurigo	Diseases of the skin and subcutaneous tissue	302	0.000865384
L29	Pruritus	Diseases of the skin and subcutaneous tissue	1087	0.00311481
L30	Other dermatitis	Diseases of the skin and subcutaneous tissue	3330	0.00954215
L40	Psoriasis	Diseases of the skin and subcutaneous tissue	3839	0.0110007
L41	Parapsoriasis	Diseases of the skin and subcutaneous tissue	27	7.73688e-05
L42	Pityriasis rosea	Diseases of the skin and subcutaneous tissue	65	0.000186258
L43	Lichen planus	Diseases of the skin and subcutaneous tissue	790	0.00226375
L44	Other papulosquamous disorders	Diseases of the skin and subcutaneous tissue	23	6.59067e-05
L45	Papulosquamous disorders in diseases classified elsewhere	Diseases of the skin and subcutaneous tissue	0	0
L50	Urticaria	Diseases of the skin and subcutaneous tissue	566	0.00162188
L51	Erythema multiforme	Diseases of the skin and subcutaneous tissue	123	0.000352458
L52	Erythema nodosum	Diseases of the skin and subcutaneous tissue	80	0.000229241
L53	Other erythematous conditions	Diseases of the skin and subcutaneous tissue	969	0.00277668
L54	Erythema in diseases classified elsewhere	Diseases of the skin and subcutaneous tissue	2	5.73102e-06
L55	Sunburn	Diseases of the skin and subcutaneous tissue	18	5.15792e-05
L56	Other acute skin changes due to ultraviolet radiation	Diseases of the skin and subcutaneous tissue	92	0.000263627
L57	Skin changes due to chronic exposure to nonionising radiation	Diseases of the skin and subcutaneous tissue	4450	0.0127515
L58	Radiodermatitis	Diseases of the skin and subcutaneous tissue	13	3.72516e-05
L59	Other disorders of skin and subcutaneous tissue related to radiation	Diseases of the skin and subcutaneous tissue	33	9.45618e-05
L60	Nail disorders	Diseases of the skin and subcutaneous tissue	1277	0.00365926
L62	Nail disorders in diseases classified elsewhere	Diseases of the skin and subcutaneous tissue	0	0
L63	Alopecia areata	Diseases of the skin and subcutaneous tissue	40	0.00011462
L64	Androgenic alopecia	Diseases of the skin and subcutaneous tissue	13	3.72516e-05
L65	Other nonscarring hair loss	Diseases of the skin and subcutaneous tissue	179	0.000512926
L66	Cicatricial alopecia [scarring hair loss]	Diseases of the skin and subcutaneous tissue	55	0.000157603
L67	Hair colour and hair shaft abnormalities	Diseases of the skin and subcutaneous tissue	2	5.73102e-06
L68	Hypertrichosis	Diseases of the skin and subcutaneous tissue	32	9.16963e-05
L70	Acne	Diseases of the skin and subcutaneous tissue	101	0.000289417
L71	Rosacea	Diseases of the skin and subcutaneous tissue	618	0.00177089
L72	Follicular cysts of skin and subcutaneous tissue	Diseases of the skin and subcutaneous tissue	8660	0.0248153
L73	Other follicular disorders	Diseases of the skin and subcutaneous tissue	493	0.0014127
L74	Eccrine sweat disorders	Diseases of the skin and subcutaneous tissue	21	6.01757e-05
L75	Apocrine sweat disorders	Diseases of the skin and subcutaneous tissue	4	1.1462e-05
L80	Vitiligo	Diseases of the skin and subcutaneous tissue	123	0.000352458
L81	Other disorders of pigmentation	Diseases of the skin and subcutaneous tissue	1121	0.00321224
L82	Seborrhoeic keratosis	Diseases of the skin and subcutaneous tissue	4346	0.0124535
L83	Acanthosis nigricans	Diseases of the skin and subcutaneous tissue	148	0.000424096
L84	Corns and callosities	Diseases of the skin and subcutaneous tissue	387	0.00110895
L85	Other epidermal thickening	Diseases of the skin and subcutaneous tissue	1096	0.0031406
L86	Keratoderma in diseases classified elsewhere	Diseases of the skin and subcutaneous tissue	0	0
L87	Transepidermal elimination disorders	Diseases of the skin and subcutaneous tissue	13	3.72516e-05
L88	Pyoderma gangrenosum	Diseases of the skin and subcutaneous tissue	43	0.000123217
L89	Decubitus ulcer	Diseases of the skin and subcutaneous tissue	3348	0.00959373
L90	Atrophic disorders of skin	Diseases of the skin and subcutaneous tissue	3332	0.00954788
L91	Hypertrophic disorders of skin	Diseases of the skin and subcutaneous tissue	1119	0.00320651
L92	Granulomatous disorders of skin and subcutaneous tissue	Diseases of the skin and subcutaneous tissue	693	0.0019858
L93	Lupus erythematosus	Diseases of the skin and subcutaneous tissue	198	0.000567371
L94	Other localised connective tissue disorders	Diseases of the skin and subcutaneous tissue	168	0.000481406
L95	Vasculitis limited to skin, not elsewhere classified	Diseases of the skin and subcutaneous tissue	179	0.000512926
L97	Ulcer of lower limb, not elsewhere classified	Diseases of the skin and subcutaneous tissue	2298	0.00658494
L98	Other disorders of skin and subcutaneous tissue, not elsewhere classified	Diseases of the skin and subcutaneous tissue	8261	0.023672
L99	Other disorders of skin and subcutaneous tissue in diseases classified elsewhere	Diseases of the skin and subcutaneous tissue	15	4.29827e-05
M00	Pyogenic arthritis	Diseases of the musculoskeletal system and connective tissue	577	0.0016534
M01	Direct infections of joint in infectious and parasitic diseases classified elsewhere	Diseases of the musculoskeletal system and connective tissue	12	3.43861e-05
M02	Reactive arthropathies	Diseases of the musculoskeletal system and connective tissue	118	0.00033813
M03	Postinfective and reactive arthropathies in diseases classified elsewhere	Diseases of the musculoskeletal system and connective tissue	9	2.57896e-05
M05	Seropositive rheumatoid arthritis	Diseases of the musculoskeletal system and connective tissue	869	0.00249013
M06	Other rheumatoid arthritis	Diseases of the musculoskeletal system and connective tissue	6406	0.0183565
M07	Psoriatic and enteropathic arthropathies	Diseases of the musculoskeletal system and connective tissue	1047	0.00300019
M08	Juvenile arthritis	Diseases of the musculoskeletal system and connective tissue	51	0.000146141
M09	Juvenile arthritis in diseases classified elsewhere	Diseases of the musculoskeletal system and connective tissue	3	8.59653e-06
M10	Gout	Diseases of the musculoskeletal system and connective tissue	6821	0.0195456
M11	Other crystal arthropathies	Diseases of the musculoskeletal system and connective tissue	695	0.00199153
M12	Other specific arthropathies	Diseases of the musculoskeletal system and connective tissue	215	0.000616085
M13	Other arthritis	Diseases of the musculoskeletal system and connective tissue	21371	0.0612388
M14	Arthropathies in other diseases classified elsewhere	Diseases of the musculoskeletal system and connective tissue	173	0.000495733
M15	Polyarthrosis	Diseases of the musculoskeletal system and connective tissue	7992	0.0229012
M16	Coxarthrosis [arthrosis of hip]	Diseases of the musculoskeletal system and connective tissue	17884	0.0512468
M17	Gonarthrosis [arthrosis of knee]	Diseases of the musculoskeletal system and connective tissue	27576	0.0790193
M18	Arthrosis of first carpometacarpal joint	Diseases of the musculoskeletal system and connective tissue	1957	0.0056078
M19	Other arthrosis	Diseases of the musculoskeletal system and connective tissue	31068	0.0890257
M20	Acquired deformities of fingers and toes	Diseases of the musculoskeletal system and connective tissue	10513	0.0301251
M21	Other acquired deformities of limbs	Diseases of the musculoskeletal system and connective tissue	3096	0.00887162
M22	Disorders of patella	Diseases of the musculoskeletal system and connective tissue	983	0.0028168
M23	Internal derangement of knee	Diseases of the musculoskeletal system and connective tissue	15312	0.0438767
M24	Other specific joint derangements	Diseases of the musculoskeletal system and connective tissue	3183	0.00912092
M25	Other joint disorders, not elsewhere classified	Diseases of the musculoskeletal system and connective tissue	18531	0.0531008
M30	Polyarteritis nodosa and related conditions	Diseases of the musculoskeletal system and connective tissue	126	0.000361054
M31	Other necrotising vasculopathies	Diseases of the musculoskeletal system and connective tissue	1085	0.00310908
M32	Systemic lupus erythematosus	Diseases of the musculoskeletal system and connective tissue	458	0.0013124
M33	Dermatopolymyositis	Diseases of the musculoskeletal system and connective tissue	110	0.000315206
M34	Systemic sclerosis	Diseases of the musculoskeletal system and connective tissue	235	0.000673395
M35	Other systemic involvement of connective tissue	Diseases of the musculoskeletal system and connective tissue	4021	0.0115222
M36	Systemic disorders of connective tissue in diseases classified elsewhere	Diseases of the musculoskeletal system and connective tissue	32	9.16963e-05
M40	Kyphosis and lordosis	Diseases of the musculoskeletal system and connective tissue	593	0.00169925
M41	Scoliosis	Diseases of the musculoskeletal system and connective tissue	2193	0.00628406
M42	Spinal osteochondrosis	Diseases of the musculoskeletal system and connective tissue	37	0.000106024
M43	Other deforming dorsopathies	Diseases of the musculoskeletal system and connective tissue	3002	0.00860226
M45	Ankylosing spondylitis	Diseases of the musculoskeletal system and connective tissue	832	0.0023841
M46	Other inflammatory spondylopathies	Diseases of the musculoskeletal system and connective tissue	2556	0.00732424
M47	Spondylosis	Diseases of the musculoskeletal system and connective tissue	13522	0.0387474
M48	Other spondylopathies	Diseases of the musculoskeletal system and connective tissue	7788	0.0223166
M49	Spondylopathies in diseases classified elsewhere	Diseases of the musculoskeletal system and connective tissue	267	0.000765091
M50	Cervical disk disorders	Diseases of the musculoskeletal system and connective tissue	2286	0.00655056
M51	Other intervertebral disk disorders	Diseases of the musculoskeletal system and connective tissue	10655	0.030532
M53	Other dorsopathies, not elsewhere classified	Diseases of the musculoskeletal system and connective tissue	722	0.0020689
M54	Dorsalgia	Diseases of the musculoskeletal system and connective tissue	21462	0.0614996
M60	Myositis	Diseases of the musculoskeletal system and connective tissue	316	0.000905501
M61	Calcification and ossification of muscle	Diseases of the musculoskeletal system and connective tissue	31	8.88308e-05
M62	Other disorders of muscle	Diseases of the musculoskeletal system and connective tissue	1526	0.00437277
M63	Disorders of muscle in diseases classified elsewhere	Diseases of the musculoskeletal system and connective tissue	2	5.73102e-06
M65	Synovitis and tenosynovitis	Diseases of the musculoskeletal system and connective tissue	6404	0.0183507
M66	Spontaneous rupture of synovium and tendon	Diseases of the musculoskeletal system and connective tissue	699	0.00200299
M67	Other disorders of synovium and tendon	Diseases of the musculoskeletal system and connective tissue	4311	0.0123532
M68	Disorders of synovium and tendon in diseases classified elsewhere	Diseases of the musculoskeletal system and connective tissue	2	5.73102e-06
M70	Soft tissue disorders related to use, overuse and pressure	Diseases of the musculoskeletal system and connective tissue	2159	0.00618664
M71	Other bursopathies	Diseases of the musculoskeletal system and connective tissue	1223	0.00350452
M72	Fibroblastic disorders	Diseases of the musculoskeletal system and connective tissue	5140	0.0147287
M73	Soft tissue disorders in diseases classified elsewhere	Diseases of the musculoskeletal system and connective tissue	2	5.73102e-06
M75	Shoulder lesions	Diseases of the musculoskeletal system and connective tissue	10662	0.0305521
M76	Enthesopathies of lower limb, excluding foot	Diseases of the musculoskeletal system and connective tissue	651	0.00186545
M77	Other enthesopathies	Diseases of the musculoskeletal system and connective tissue	2020	0.00578833
M79	Other soft tissue disorders, not elsewhere classified	Diseases of the musculoskeletal system and connective tissue	18386	0.0526853
M80	Osteoporosis with pathological fracture	Diseases of the musculoskeletal system and connective tissue	1508	0.00432119
M81	Osteoporosis without pathological fracture	Diseases of the musculoskeletal system and connective tissue	12305	0.0352601
M82	Osteoporosis in diseases classified elsewhere	Diseases of the musculoskeletal system and connective tissue	124	0.000355323
M83	Adult osteomalacia	Diseases of the musculoskeletal system and connective tissue	83	0.000237837
M84	Disorders of continuity of bone	Diseases of the musculoskeletal system and connective tissue	2094	0.00600038
M85	Other disorders of bone density and structure	Diseases of the musculoskeletal system and connective tissue	3928	0.0112557
M86	Osteomyelitis	Diseases of the musculoskeletal system and connective tissue	907	0.00259902
M87	Osteonecrosis	Diseases of the musculoskeletal system and connective tissue	719	0.0020603
M88	Paget's disease of bone [osteitis deformans]	Diseases of the musculoskeletal system and connective tissue	283	0.000810939
M89	Other disorders of bone	Diseases of the musculoskeletal system and connective tissue	1943	0.00556769
M90	Osteopathies in diseases classified elsewhere	Diseases of the musculoskeletal system and connective tissue	637	0.00182533
M91	Juvenile osteochondrosis of hip and pelvis	Diseases of the musculoskeletal system and connective tissue	90	0.000257896
M92	Other juvenile osteochondrosis	Diseases of the musculoskeletal system and connective tissue	143	0.000409768
M93	Other osteochondropathies	Diseases of the musculoskeletal system and connective tissue	325	0.000931291
M94	Other disorders of cartilage	Diseases of the musculoskeletal system and connective tissue	1000	0.00286551
M95	Other acquired deformities of musculoskeletal system and connective tissue	Diseases of the musculoskeletal system and connective tissue	332	0.000951349
M96	Postprocedural musculoskeletal disorders, not elsewhere classified	Diseases of the musculoskeletal system and connective tissue	823	0.00235831
M99	Biomechanical lesions, not elsewhere classified	Diseases of the musculoskeletal system and connective tissue	306	0.000876846
N00	Acute nephritic syndrome	Diseases of the genitourinary system	35	0.000100293
N01	Rapidly progressive nephritic syndrome	Diseases of the genitourinary system	16	4.58482e-05
N02	Recurrent and persistent haematuria	Diseases of the genitourinary system	784	0.00224656
N03	Chronic nephritic syndrome	Diseases of the genitourinary system	740	0.00212048
N04	Nephrotic syndrome	Diseases of the genitourinary system	289	0.000828132
N05	Unspecified nephritic syndrome	Diseases of the genitourinary system	344	0.000985735
N06	Isolated proteinuria with specified morphological lesion	Diseases of the genitourinary system	15	4.29827e-05
N07	Hereditary nephropathy, not elsewhere classified	Diseases of the genitourinary system	5	1.43276e-05
N08	Glomerular disorders in diseases classified elsewhere	Diseases of the genitourinary system	578	0.00165626
N10	Acute tubulo-interstitial nephritis	Diseases of the genitourinary system	281	0.000805208
N11	Chronic tubulo-interstitial nephritis	Diseases of the genitourinary system	195	0.000558774
N12	Tubulo-interstitial nephritis, not specified as acute or chronic	Diseases of the genitourinary system	1522	0.00436131
N13	Obstructive and reflux uropathy	Diseases of the genitourinary system	4750	0.0136112
N14	Drug- and heavy-metal-induced tubulo-interstitial and tubular conditions	Diseases of the genitourinary system	61	0.000174796
N15	Other renal tubulo-interstitial diseases	Diseases of the genitourinary system	100	0.000286551
N16	Renal tubulo-interstitial disorders in diseases classified elsewhere	Diseases of the genitourinary system	45	0.000128948
N17	Acute renal failure	Diseases of the genitourinary system	14993	0.0429626
N18	Chronic renal failure	Diseases of the genitourinary system	13793	0.039524
N19	Unspecified renal failure	Diseases of the genitourinary system	1792	0.00513499
N20	Calculus of kidney and ureter	Diseases of the genitourinary system	6073	0.0174022
N21	Calculus of lower urinary tract	Diseases of the genitourinary system	1205	0.00345294
N22	Calculus of urinary tract in diseases classified elsewhere	Diseases of the genitourinary system	1	2.86551e-06
N23	Unspecified renal colic	Diseases of the genitourinary system	1804	0.00516938
N25	Disorders resulting from impaired renal tubular function	Diseases of the genitourinary system	116	0.000332399
N26	Unspecified contracted kidney	Diseases of the genitourinary system	279	0.000799477
N27	Small kidney of unknown cause	Diseases of the genitourinary system	90	0.000257896
N28	Other disorders of kidney and ureter, not elsewhere classified	Diseases of the genitourinary system	4940	0.0141556
N29	Other disorders of kidney and ureter in diseases classified elsewhere	Diseases of the genitourinary system	40	0.00011462
N30	Cystitis	Diseases of the genitourinary system	3758	0.0107686
N31	Neuromuscular dysfunction of bladder, not elsewhere classified	Diseases of the genitourinary system	1662	0.00476248
N32	Other disorders of bladder	Diseases of the genitourinary system	11621	0.0333001
N33	Bladder disorders in diseases classified elsewhere	Diseases of the genitourinary system	7	2.00586e-05
N34	Urethritis and urethral syndrome	Diseases of the genitourinary system	176	0.00050433
N35	Urethral stricture	Diseases of the genitourinary system	4069	0.0116598
N36	Other disorders of urethra	Diseases of the genitourinary system	973	0.00278814
N37	Urethral disorders in diseases classified elsewhere	Diseases of the genitourinary system	6	1.71931e-05
N39	Other disorders of urinary system	Diseases of the genitourinary system	26265	0.0752626
N40	Hyperplasia of prostate	Diseases of the genitourinary system	18249	0.0522927
N41	Inflammatory diseases of prostate	Diseases of the genitourinary system	2035	0.00583131
N42	Other disorders of prostate	Diseases of the genitourinary system	1773	0.00508055
N43	Hydrocele and spermatocele	Diseases of the genitourinary system	1686	0.00483125
N44	Torsion of testis	Diseases of the genitourinary system	20	5.73102e-05
N45	Orchitis and epididymitis	Diseases of the genitourinary system	1090	0.00312341
N46	Male infertility	Diseases of the genitourinary system	38	0.000108889
N47	Redundant prepuce, phimosis and paraphimosis	Diseases of the genitourinary system	2642	0.00757068
N48	Other disorders of penis	Diseases of the genitourinary system	2743	0.00786009
N49	Inflammatory disorders of male genital organs, not elsewhere classified	Diseases of the genitourinary system	232	0.000664798
N50	Other disorders of male genital organs	Diseases of the genitourinary system	3267	0.00936162
N51	Disorders of male genital organs in diseases classified elsewhere	Diseases of the genitourinary system	37	0.000106024
N60	Benign mammary dysplasia	Diseases of the genitourinary system	1846	0.00528973
N61	Inflammatory disorders of breast	Diseases of the genitourinary system	473	0.00135539
N62	Hypertrophy of breast	Diseases of the genitourinary system	778	0.00222937
N63	Unspecified lump in breast	Diseases of the genitourinary system	1606	0.00460201
N64	Other disorders of breast	Diseases of the genitourinary system	1380	0.0039544
N70	Salpingitis and oophoritis	Diseases of the genitourinary system	512	0.00146714
N71	Inflammatory disease of uterus, except cervix	Diseases of the genitourinary system	281	0.000805208
N72	Inflammatory disease of cervix uteri	Diseases of the genitourinary system	1072	0.00307183
N73	Other female pelvic inflammatory diseases	Diseases of the genitourinary system	2932	0.00840168
N74	Female pelvic inflammatory disorders in diseases classified elsewhere	Diseases of the genitourinary system	3	8.59653e-06
N75	Diseases of Bartholin's gland	Diseases of the genitourinary system	653	0.00187118
N76	Other inflammation of vagina and vulva	Diseases of the genitourinary system	846	0.00242422
N77	Vulvovaginal ulceration and inflammation in diseases classified elsewhere	Diseases of the genitourinary system	318	0.000911232
N80	Endometriosis	Diseases of the genitourinary system	3743	0.0107256
N81	Female genital prolapse	Diseases of the genitourinary system	12461	0.0357071
N82	Fistulae involving female genital tract	Diseases of the genitourinary system	241	0.000690588
N83	Noninflammatory disorders of ovary, Fallopian tube and broad ligament	Diseases of the genitourinary system	5465	0.01566
N84	Polyp of female genital tract	Diseases of the genitourinary system	10470	0.0300019
N85	Other noninflammatory disorders of uterus, except cervix	Diseases of the genitourinary system	5459	0.0156428
N86	Erosion and ectropion of cervix uteri	Diseases of the genitourinary system	817	0.00234112
N87	Dysplasia of cervix uteri	Diseases of the genitourinary system	1366	0.00391429
N88	Other noninflammatory disorders of cervix uteri	Diseases of the genitourinary system	1945	0.00557342
N89	Other noninflammatory disorders of vagina	Diseases of the genitourinary system	1594	0.00456762
N90	Other noninflammatory disorders of vulva and perineum	Diseases of the genitourinary system	2218	0.0063557
N91	Absent, scanty and rare menstruation	Diseases of the genitourinary system	95	0.000272223
N92	Excessive, frequent and irregular menstruation	Diseases of the genitourinary system	11442	0.0327872
N93	Other abnormal uterine and vaginal bleeding	Diseases of the genitourinary system	3827	0.0109663
N94	Pain and other conditions associated with female genital organs and menstrual cycle	Diseases of the genitourinary system	3067	0.00878852
N95	Menopausal and other perimenopausal disorders	Diseases of the genitourinary system	10453	0.0299532
N96	Habitual aborter	Diseases of the genitourinary system	20	5.73102e-05
N97	Female infertility	Diseases of the genitourinary system	831	0.00238124
N98	Complications associated with artificial fertilisation	Diseases of the genitourinary system	37	0.000106024
N99	Postprocedural disorders of genito-urinary system, not elsewhere classified	Diseases of the genitourinary system	1310	0.00375382
O00	Ectopic pregnancy	Pregnancy, childbirth and the puerperium	232	0.000664798
O01	Hydatidiform mole	Pregnancy, childbirth and the puerperium	20	5.73102e-05
O02	Other abnormal products of conception	Pregnancy, childbirth and the puerperium	1070	0.0030661
O03	Spontaneous abortion	Pregnancy, childbirth and the puerperium	1119	0.00320651
O04	Medical abortion	Pregnancy, childbirth and the puerperium	897	0.00257036
O05	Other abortion	Pregnancy, childbirth and the puerperium	0	0
O06	Unspecified abortion	Pregnancy, childbirth and the puerperium	17	4.87137e-05
O07	Failed attempted abortion	Pregnancy, childbirth and the puerperium	16	4.58482e-05
O08	Complications following abortion and ectopic and molar pregnancy	Pregnancy, childbirth and the puerperium	38	0.000108889
O10	Pre-existing hypertension complicating pregnancy, childbirth and the puerperium	Pregnancy, childbirth and the puerperium	54	0.000154738
O11	Pre-existing hypertensive disorder with superimposed proteinuria	Pregnancy, childbirth and the puerperium	13	3.72516e-05
O12	Gestational [pregnancy-induced] oedema and proteinuria without hypertension	Pregnancy, childbirth and the puerperium	135	0.000386844
O13	Gestational [pregnancy-induced] hypertension without significant proteinuria	Pregnancy, childbirth and the puerperium	387	0.00110895
O14	Gestational [pregnancy-induced] hypertension with significant proteinuria	Pregnancy, childbirth and the puerperium	258	0.000739302
O15	Eclampsia	Pregnancy, childbirth and the puerperium	10	2.86551e-05
O16	Unspecified maternal hypertension	Pregnancy, childbirth and the puerperium	488	0.00139837
O20	Haemorrhage in early pregnancy	Pregnancy, childbirth and the puerperium	744	0.00213194
O21	Excessive vomiting in pregnancy	Pregnancy, childbirth and the puerperium	188	0.000538716
O22	Venous complications in pregnancy	Pregnancy, childbirth and the puerperium	63	0.000180527
O23	Infections of genito-urinary tract in pregnancy	Pregnancy, childbirth and the puerperium	195	0.000558774
O24	Diabetes mellitus in pregnancy	Pregnancy, childbirth and the puerperium	166	0.000475675
O25	Malnutrition in pregnancy	Pregnancy, childbirth and the puerperium	1	2.86551e-06
O26	Maternal care for other conditions predominantly related to pregnancy	Pregnancy, childbirth and the puerperium	1446	0.00414353
O28	Abnormal findings on antenatal screening of mother	Pregnancy, childbirth and the puerperium	88	0.000252165
O29	Complications of anaesthesia during pregnancy	Pregnancy, childbirth and the puerperium	2	5.73102e-06
O30	Multiple gestation	Pregnancy, childbirth and the puerperium	233	0.000667664
O31	Complications specific to multiple gestation	Pregnancy, childbirth and the puerperium	24	6.87722e-05
O32	Maternal care for known or suspected malpresentation of foetus	Pregnancy, childbirth and the puerperium	903	0.00258756
O33	Maternal care for known or suspected disproportion	Pregnancy, childbirth and the puerperium	54	0.000154738
O34	Maternal care for known or suspected abnormality of pelvic organs	Pregnancy, childbirth and the puerperium	1221	0.00349879
O35	Maternal care for known or suspected foetal abnormality and damage	Pregnancy, childbirth and the puerperium	221	0.000633278
O36	Maternal care for other known or suspected foetal problems	Pregnancy, childbirth and the puerperium	1556	0.00445873
O40	Polyhydramnios	Pregnancy, childbirth and the puerperium	102	0.000292282
O41	Other disorders of amniotic fluid and membranes	Pregnancy, childbirth and the puerperium	222	0.000636143
O42	Premature rupture of membranes	Pregnancy, childbirth and the puerperium	900	0.00257896
O43	Placental disorders	Pregnancy, childbirth and the puerperium	206	0.000590295
O44	Placenta praevia	Pregnancy, childbirth and the puerperium	157	0.000449885
O45	Premature separation of placenta [abruptio placentae]	Pregnancy, childbirth and the puerperium	38	0.000108889
O46	Antepartum haemorrhage, not elsewhere classified	Pregnancy, childbirth and the puerperium	531	0.00152159
O47	False labour	Pregnancy, childbirth and the puerperium	868	0.00248726
O48	Prolonged pregnancy	Pregnancy, childbirth and the puerperium	1005	0.00287984
O60	Preterm delivery	Pregnancy, childbirth and the puerperium	538	0.00154164
O61	Failed induction of labour	Pregnancy, childbirth and the puerperium	127	0.00036392
O62	Abnormalities of forces of labour	Pregnancy, childbirth and the puerperium	364	0.00104305
O63	Long labour	Pregnancy, childbirth and the puerperium	1585	0.00454183
O64	Obstructed labour due to malposition and malpresentation of foetus	Pregnancy, childbirth and the puerperium	344	0.000985735
O65	Obstructed labour due to maternal pelvic abnormality	Pregnancy, childbirth and the puerperium	38	0.000108889
O66	Other obstructed labour	Pregnancy, childbirth and the puerperium	275	0.000788015
O67	Labour and delivery complicated by intrapartum haemorrhage, not elsewhere classified	Pregnancy, childbirth and the puerperium	99	0.000283686
O68	Labour and delivery complicated by foetal stress [distress]	Pregnancy, childbirth and the puerperium	2740	0.0078515
O69	Labour and delivery complicated by umbilical cord complications	Pregnancy, childbirth and the puerperium	533	0.00152732
O70	Perineal laceration during delivery	Pregnancy, childbirth and the puerperium	4476	0.012826
O71	Other obstetric trauma	Pregnancy, childbirth and the puerperium	167	0.00047854
O72	Postpartum haemorrhage	Pregnancy, childbirth and the puerperium	1088	0.00311768
O73	Retained placenta and membranes, without haemorrhage	Pregnancy, childbirth and the puerperium	184	0.000527254
O74	Complications of anaesthesia during labour and delivery	Pregnancy, childbirth and the puerperium	23	6.59067e-05
O75	Other complications of labour and delivery, not elsewhere classified	Pregnancy, childbirth and the puerperium	624	0.00178808
O80	Single spontaneous delivery	Pregnancy, childbirth and the puerperium	1638	0.00469371
O81	Single delivery by forceps and vacuum extractor	Pregnancy, childbirth and the puerperium	126	0.000361054
O82	Single delivery by Caesarean section	Pregnancy, childbirth and the puerperium	441	0.00126369
O83	Other assisted single delivery	Pregnancy, childbirth and the puerperium	6	1.71931e-05
O84	Multiple delivery	Pregnancy, childbirth and the puerperium	13	3.72516e-05
O85	Puerperal sepsis	Pregnancy, childbirth and the puerperium	32	9.16963e-05
O86	Other puerperal infections	Pregnancy, childbirth and the puerperium	166	0.000475675
O87	Venous complications in the puerperium	Pregnancy, childbirth and the puerperium	81	0.000232106
O88	Obstetric embolism	Pregnancy, childbirth and the puerperium	4	1.1462e-05
O89	Complications of anaesthesia during the puerperium	Pregnancy, childbirth and the puerperium	22	6.30412e-05
O90	Complications of the puerperium, not elsewhere classified	Pregnancy, childbirth and the puerperium	165	0.000472809
O91	Infections of breast associated with childbirth	Pregnancy, childbirth and the puerperium	23	6.59067e-05
O92	Other disorders of breast and lactation associated with childbirth	Pregnancy, childbirth and the puerperium	51	0.000146141
O94	Sequelae of complication of pregnancy, childbirth and the puerperium	Pregnancy, childbirth and the puerperium	7	2.00586e-05
O95	Obstetric death of unspecified cause	Pregnancy, childbirth and the puerperium	0	0
O96	Death from any obstetric cause occurring more than 42 days but less than one year after delivery	Pregnancy, childbirth and the puerperium	0	0
O97	Death from sequelae of direct obstetric causes	Pregnancy, childbirth and the puerperium	0	0
O98	Maternal infectious and parasitic diseases classifiable elsewhere but complicating pregnancy, childbirth and the puerperium	Pregnancy, childbirth and the puerperium	43	0.000123217
O99	Other maternal diseases classifiable elsewhere but complicating pregnancy, childbirth and the puerperium	Pregnancy, childbirth and the puerperium	1425	0.00408335
P00	Foetus and newborn affected by maternal conditions that may be unrelated to present pregnancy	Certain conditions originating in the perinatal period	0	0
P01	Foetus and newborn affected by maternal complications of pregnancy	Certain conditions originating in the perinatal period	0	0
P02	Foetus and newborn affected by complications of placenta, cord and membranes	Certain conditions originating in the perinatal period	2	5.73102e-06
P03	Foetus and newborn affected by other complications of labour and delivery	Certain conditions originating in the perinatal period	2	5.73102e-06
P04	Foetus and newborn affected by noxious influences transmitted via placenta or breast milk	Certain conditions originating in the perinatal period	2	5.73102e-06
P05	Slow foetal growth and foetal malnutrition	Certain conditions originating in the perinatal period	3	8.59653e-06
P07	Disorders related to short gestation and low birth weight, not elsewhere classified	Certain conditions originating in the perinatal period	1	2.86551e-06
P08	Disorders related to long gestation and high birth weight	Certain conditions originating in the perinatal period	0	0
P10	Intracranial laceration and haemorrhage due to birth injury	Certain conditions originating in the perinatal period	0	0
P11	Other birth injuries to central nervous system	Certain conditions originating in the perinatal period	1	2.86551e-06
P12	Birth injury to scalp	Certain conditions originating in the perinatal period	0	0
P13	Birth injury to skeleton	Certain conditions originating in the perinatal period	0	0
P14	Birth injury to peripheral nervous system	Certain conditions originating in the perinatal period	7	2.00586e-05
P15	Other birth injuries	Certain conditions originating in the perinatal period	9	2.57896e-05
P20	Intra-uterine hypoxia	Certain conditions originating in the perinatal period	1	2.86551e-06
P21	Birth asphyxia	Certain conditions originating in the perinatal period	0	0
P22	Respiratory distress of newborn	Certain conditions originating in the perinatal period	0	0
P23	Congenital pneumonia	Certain conditions originating in the perinatal period	3	8.59653e-06
P24	Neonatal aspiration syndromes	Certain conditions originating in the perinatal period	0	0
P25	Interstitial emphysema and related conditions originating in the perinatal period	Certain conditions originating in the perinatal period	1	2.86551e-06
P26	Pulmonary haemorrhage originating in the perinatal period	Certain conditions originating in the perinatal period	0	0
P27	Chronic respiratory disease originating in the perinatal period	Certain conditions originating in the perinatal period	0	0
P28	Other respiratory conditions originating in the perinatal period	Certain conditions originating in the perinatal period	3	8.59653e-06
P29	Cardiovascular disorders originating in the perinatal period	Certain conditions originating in the perinatal period	0	0
P35	Congenital viral diseases	Certain conditions originating in the perinatal period	4	1.1462e-05
P36	Bacterial sepsis of newborn	Certain conditions originating in the perinatal period	0	0
P37	Other congenital infectious and parasitic diseases	Certain conditions originating in the perinatal period	2	5.73102e-06
P38	Omphalitis of newborn with or without mild haemorrhage	Certain conditions originating in the perinatal period	0	0
P39	Other infections specific to the perinatal period	Certain conditions originating in the perinatal period	0	0
P50	Foetal blood loss	Certain conditions originating in the perinatal period	0	0
P51	Umbilical haemorrhage of newborn	Certain conditions originating in the perinatal period	0	0
P52	Intracranial nontraumatic haemorrhage of foetus and newborn	Certain conditions originating in the perinatal period	0	0
P53	Haemorrhagic disease of foetus and newborn	Certain conditions originating in the perinatal period	0	0
P54	Other neonatal haemorrhages	Certain conditions originating in the perinatal period	0	0
P55	Haemolytic disease of foetus and newborn	Certain conditions originating in the perinatal period	0	0
P56	Hydrops foetalis due to haemolytic disease	Certain conditions originating in the perinatal period	0	0
P57	Kernicterus	Certain conditions originating in the perinatal period	0	0
P58	Neonatal jaundice due to other excessive haemolysis	Certain conditions originating in the perinatal period	0	0
P59	Neonatal jaundice from other and unspecified causes	Certain conditions originating in the perinatal period	0	0
P60	Disseminated intravascular coagulation of foetus and newborn	Certain conditions originating in the perinatal period	0	0
P61	Other perinatal haematological disorders	Certain conditions originating in the perinatal period	2	5.73102e-06
P70	Transitory disorders of carbohydrate metabolism specific to foetus and newborn	Certain conditions originating in the perinatal period	0	0
P71	Transitory neonatal disorders of calcium and magnesium metabolism	Certain conditions originating in the perinatal period	0	0
P72	Other transitory neonatal endocrine disorders	Certain conditions originating in the perinatal period	0	0
P74	Other transitory neonatal electrolyte and metabolic disturbances	Certain conditions originating in the perinatal period	0	0
P75	Meconium ileus	Certain conditions originating in the perinatal period	0	0
P76	Other intestinal obstruction of newborn	Certain conditions originating in the perinatal period	0	0
P77	Necrotising enterocolitis of foetus and newborn	Certain conditions originating in the perinatal period	0	0
P78	Other perinatal digestive system disorders	Certain conditions originating in the perinatal period	0	0
P80	Hypothermia of newborn	Certain conditions originating in the perinatal period	0	0
P81	Other disturbances of temperature regulation of newborn	Certain conditions originating in the perinatal period	0	0
P83	Other conditions of integument specific to foetus and newborn	Certain conditions originating in the perinatal period	3	8.59653e-06
P90	Convulsions of newborn	Certain conditions originating in the perinatal period	0	0
P91	Other disturbances of cerebral status of newborn	Certain conditions originating in the perinatal period	1	2.86551e-06
P92	Feeding problems of newborn	Certain conditions originating in the perinatal period	0	0
P93	Reactions and intoxications due to drugs administered to foetus and newborn	Certain conditions originating in the perinatal period	0	0
P94	Disorders of muscle tone of newborn	Certain conditions originating in the perinatal period	0	0
P95	Foetal death of unspecified cause	Certain conditions originating in the perinatal period	0	0
P96	Other conditions originating in the perinatal period	Certain conditions originating in the perinatal period	2	5.73102e-06
Q00	Anencephaly and similar malformations	Congenital malformations, deformations and chromosomal abnormalities	0	0
Q01	Encephalocele	Congenital malformations, deformations and chromosomal abnormalities	7	2.00586e-05
Q02	Microcephaly	Congenital malformations, deformations and chromosomal abnormalities	2	5.73102e-06
Q03	Congenital hydrocephalus	Congenital malformations, deformations and chromosomal abnormalities	33	9.45618e-05
Q04	Other congenital malformations of brain	Congenital malformations, deformations and chromosomal abnormalities	56	0.000160469
Q05	Spina bifida	Congenital malformations, deformations and chromosomal abnormalities	172	0.000492868
Q06	Other congenital malformations of spinal cord	Congenital malformations, deformations and chromosomal abnormalities	23	6.59067e-05
Q07	Other congenital malformations of nervous system	Congenital malformations, deformations and chromosomal abnormalities	90	0.000257896
Q10	Congenital malformations of eyelid, lachrymal apparatus and orbit	Congenital malformations, deformations and chromosomal abnormalities	46	0.000131813
Q11	Anophthalmos, microphthalmos and macrophthalmos	Congenital malformations, deformations and chromosomal abnormalities	11	3.15206e-05
Q12	Congenital lens malformations	Congenital malformations, deformations and chromosomal abnormalities	101	0.000289417
Q13	Congenital malformations of anterior segment of eye	Congenital malformations, deformations and chromosomal abnormalities	17	4.87137e-05
Q14	Congenital malformations of posterior segment of eye	Congenital malformations, deformations and chromosomal abnormalities	48	0.000137544
Q15	Other congenital malformations of eye	Congenital malformations, deformations and chromosomal abnormalities	21	6.01757e-05
Q16	Congenital malformations of ear causing impairment of hearing	Congenital malformations, deformations and chromosomal abnormalities	14	4.01171e-05
Q17	Other congenital malformations of ear	Congenital malformations, deformations and chromosomal abnormalities	32	9.16963e-05
Q18	Other congenital malformations of face and neck	Congenital malformations, deformations and chromosomal abnormalities	126	0.000361054
Q20	Congenital malformations of cardiac chambers and connexions	Congenital malformations, deformations and chromosomal abnormalities	13	3.72516e-05
Q21	Congenital malformations of cardiac septa	Congenital malformations, deformations and chromosomal abnormalities	753	0.00215773
Q22	Congenital malformations of pulmonary and tricuspid valves	Congenital malformations, deformations and chromosomal abnormalities	33	9.45618e-05
Q23	Congenital malformations of aortic and mitral valves	Congenital malformations, deformations and chromosomal abnormalities	423	0.00121211
Q24	Other congenital malformations of heart	Congenital malformations, deformations and chromosomal abnormalities	220	0.000630412
Q25	Congenital malformations of great arteries	Congenital malformations, deformations and chromosomal abnormalities	117	0.000335265
Q26	Congenital malformations of great veins	Congenital malformations, deformations and chromosomal abnormalities	28	8.02343e-05
Q27	Other congenital malformations of peripheral vascular system	Congenital malformations, deformations and chromosomal abnormalities	185	0.000530119
Q28	Other congenital malformations of circulatory system	Congenital malformations, deformations and chromosomal abnormalities	169	0.000484271
Q30	Congenital malformations of nose	Congenital malformations, deformations and chromosomal abnormalities	26	7.45033e-05
Q31	Congenital malformations of larynx	Congenital malformations, deformations and chromosomal abnormalities	40	0.00011462
Q32	Congenital malformations of trachea and bronchus	Congenital malformations, deformations and chromosomal abnormalities	9	2.57896e-05
Q33	Congenital malformations of lung	Congenital malformations, deformations and chromosomal abnormalities	30	8.59653e-05
Q34	Other congenital malformations of respiratory system	Congenital malformations, deformations and chromosomal abnormalities	4	1.1462e-05
Q35	Cleft palate	Congenital malformations, deformations and chromosomal abnormalities	21	6.01757e-05
Q36	Cleft lip	Congenital malformations, deformations and chromosomal abnormalities	5	1.43276e-05
Q37	Cleft palate with cleft lip	Congenital malformations, deformations and chromosomal abnormalities	17	4.87137e-05
Q38	Other congenital malformations of tongue, mouth and pharynx	Congenital malformations, deformations and chromosomal abnormalities	299	0.000856788
Q39	Congenital malformations of oesophagus	Congenital malformations, deformations and chromosomal abnormalities	153	0.000438423
Q40	Other congenital malformations of upper alimentary tract	Congenital malformations, deformations and chromosomal abnormalities	113	0.000323803
Q41	Congenital absence, atresia and stenosis of small intestine	Congenital malformations, deformations and chromosomal abnormalities	4	1.1462e-05
Q42	Congenital absence, atresia and stenosis of large intestine	Congenital malformations, deformations and chromosomal abnormalities	7	2.00586e-05
Q43	Other congenital malformations of intestine	Congenital malformations, deformations and chromosomal abnormalities	337	0.000965677
Q44	Congenital malformations of gallbladder, bile ducts and liver	Congenital malformations, deformations and chromosomal abnormalities	139	0.000398306
Q45	Other congenital malformations of digestive system	Congenital malformations, deformations and chromosomal abnormalities	58	0.0001662
Q50	Congenital malformations of ovaries, Fallopian tubes and broad ligaments	Congenital malformations, deformations and chromosomal abnormalities	179	0.000512926
Q51	Congenital malformations of uterus and cervix	Congenital malformations, deformations and chromosomal abnormalities	205	0.00058743
Q52	Other congenital malformations of female genitalia	Congenital malformations, deformations and chromosomal abnormalities	72	0.000206317
Q53	Undescended testicle	Congenital malformations, deformations and chromosomal abnormalities	62	0.000177662
Q54	Hypospadias	Congenital malformations, deformations and chromosomal abnormalities	174	0.000498599
Q55	Other congenital malformations of male genital organs	Congenital malformations, deformations and chromosomal abnormalities	57	0.000163334
Q56	Indeterminate sex and pseudohermaphroditism	Congenital malformations, deformations and chromosomal abnormalities	1	2.86551e-06
Q60	Renal agenesis and other reduction defects of kidney	Congenital malformations, deformations and chromosomal abnormalities	193	0.000553043
Q61	Cystic kidney disease	Congenital malformations, deformations and chromosomal abnormalities	491	0.00140697
Q62	Congenital obstructive defects of renal pelvis and congenital malformations of ureter	Congenital malformations, deformations and chromosomal abnormalities	71	0.000203451
Q63	Other congenital malformations of kidney	Congenital malformations, deformations and chromosomal abnormalities	339	0.000971408
Q64	Other congenital malformations of urinary system	Congenital malformations, deformations and chromosomal abnormalities	65	0.000186258
Q65	Congenital deformities of hip	Congenital malformations, deformations and chromosomal abnormalities	138	0.00039544
Q66	Congenital deformities of feet	Congenital malformations, deformations and chromosomal abnormalities	288	0.000825267
Q67	Congenital musculoskeletal deformities of head, face, spine and chest	Congenital malformations, deformations and chromosomal abnormalities	96	0.000275089
Q68	Other congenital musculoskeletal deformities	Congenital malformations, deformations and chromosomal abnormalities	21	6.01757e-05
Q69	Polydactyly	Congenital malformations, deformations and chromosomal abnormalities	2	5.73102e-06
Q70	Syndactyly	Congenital malformations, deformations and chromosomal abnormalities	13	3.72516e-05
Q71	Reduction defects of upper limb	Congenital malformations, deformations and chromosomal abnormalities	15	4.29827e-05
Q72	Reduction defects of lower limb	Congenital malformations, deformations and chromosomal abnormalities	14	4.01171e-05
Q73	Reduction defects of unspecified limb	Congenital malformations, deformations and chromosomal abnormalities	3	8.59653e-06
Q74	Other congenital malformations of limb(s)	Congenital malformations, deformations and chromosomal abnormalities	81	0.000232106
Q75	Other congenital malformations of skull and face bones	Congenital malformations, deformations and chromosomal abnormalities	10	2.86551e-05
Q76	Congenital malformations of spine and bony thorax	Congenital malformations, deformations and chromosomal abnormalities	210	0.000601757
Q77	Osteochondrodysplasia with defects of growth of tubular bones and spine	Congenital malformations, deformations and chromosomal abnormalities	21	6.01757e-05
Q78	Other osteochondrodysplasias	Congenital malformations, deformations and chromosomal abnormalities	95	0.000272223
Q79	Congenital malformations of musculoskeletal system, not elsewhere classified	Congenital malformations, deformations and chromosomal abnormalities	162	0.000464213
Q80	Congenital ichthyosis	Congenital malformations, deformations and chromosomal abnormalities	19	5.44447e-05
Q81	Epidermolysis bullosa	Congenital malformations, deformations and chromosomal abnormalities	7	2.00586e-05
Q82	Other congenital malformations of skin	Congenital malformations, deformations and chromosomal abnormalities	202	0.000578833
Q83	Congenital malformations of breast	Congenital malformations, deformations and chromosomal abnormalities	73	0.000209182
Q84	Other congenital malformations of integument	Congenital malformations, deformations and chromosomal abnormalities	7	2.00586e-05
Q85	Phakomatoses, not elsewhere classified	Congenital malformations, deformations and chromosomal abnormalities	199	0.000570237
Q86	Congenital malformation syndromes due to known exogenous causes, not elsewhere classified	Congenital malformations, deformations and chromosomal abnormalities	2	5.73102e-06
Q87	Other specified congenital malformation syndromes affecting multiple systems	Congenital malformations, deformations and chromosomal abnormalities	147	0.00042123
Q89	Other congenital malformations, not elsewhere classified	Congenital malformations, deformations and chromosomal abnormalities	138	0.00039544
Q90	Down's syndrome	Congenital malformations, deformations and chromosomal abnormalities	12	3.43861e-05
Q91	Edwards' syndrome and Patau's syndrome	Congenital malformations, deformations and chromosomal abnormalities	9	2.57896e-05
Q92	Other trisomies and partial trisomies of the autosomes, not elsewhere classified	Congenital malformations, deformations and chromosomal abnormalities	12	3.43861e-05
Q93	Monosomies and deletions from the autosomes, not elsewhere classified	Congenital malformations, deformations and chromosomal abnormalities	9	2.57896e-05
Q95	Balanced rearrangements and structural markers, not elsewhere classified	Congenital malformations, deformations and chromosomal abnormalities	0	0
Q96	Turner's syndrome	Congenital malformations, deformations and chromosomal abnormalities	13	3.72516e-05
Q97	Other sex chromosome abnormalities, female phenotype, not elsewhere classified	Congenital malformations, deformations and chromosomal abnormalities	6	1.71931e-05
Q98	Other sex chromosome abnormalities, male phenotype, not elsewhere classified	Congenital malformations, deformations and chromosomal abnormalities	10	2.86551e-05
Q99	Other chromosome abnormalities, not elsewhere classified	Congenital malformations, deformations and chromosomal abnormalities	38	0.000108889
R00	Abnormalities of heart beat	Symptoms, signs and abnormal clinical and laboratory findings, not elsewhere classified	14413	0.0413006
R01	Cardiac murmurs and other cardiac sounds	Symptoms, signs and abnormal clinical and laboratory findings, not elsewhere classified	2160	0.0061895
R02	Gangrene, not elsewhere classified	Symptoms, signs and abnormal clinical and laboratory findings, not elsewhere classified	1208	0.00346154
R03	Abnormal blood-pressure reading, without diagnosis	Symptoms, signs and abnormal clinical and laboratory findings, not elsewhere classified	4344	0.0124478
R04	Haemorrhage from respiratory passages	Symptoms, signs and abnormal clinical and laboratory findings, not elsewhere classified	5932	0.0169982
R05	Cough	Symptoms, signs and abnormal clinical and laboratory findings, not elsewhere classified	5121	0.0146743
R06	Abnormalities of breathing	Symptoms, signs and abnormal clinical and laboratory findings, not elsewhere classified	13963	0.0400111
R07	Pain in throat and chest	Symptoms, signs and abnormal clinical and laboratory findings, not elsewhere classified	37096	0.106299
R09	Other symptoms and signs involving the circulatory and respiratory systems	Symptoms, signs and abnormal clinical and laboratory findings, not elsewhere classified	1785	0.00511494
R10	Abdominal and pelvic pain	Symptoms, signs and abnormal clinical and laboratory findings, not elsewhere classified	37673	0.107952
R11	Nausea and vomiting	Symptoms, signs and abnormal clinical and laboratory findings, not elsewhere classified	17421	0.0499201
R12	Heartburn	Symptoms, signs and abnormal clinical and laboratory findings, not elsewhere classified	2741	0.00785436
R13	Dysphagia	Symptoms, signs and abnormal clinical and laboratory findings, not elsewhere classified	10784	0.0309017
R14	Flatulence and related conditions	Symptoms, signs and abnormal clinical and laboratory findings, not elsewhere classified	2711	0.0077684
R15	Faecal incontinence	Symptoms, signs and abnormal clinical and laboratory findings, not elsewhere classified	3355	0.00961379
R16	Hepatomegaly and splenomegaly, not elsewhere classified	Symptoms, signs and abnormal clinical and laboratory findings, not elsewhere classified	1120	0.00320937
R17	Unspecified jaundice	Symptoms, signs and abnormal clinical and laboratory findings, not elsewhere classified	1352	0.00387417
R18	Ascites	Symptoms, signs and abnormal clinical and laboratory findings, not elsewhere classified	2781	0.00796898
R19	Other symptoms and signs involving the digestive system and abdomen	Symptoms, signs and abnormal clinical and laboratory findings, not elsewhere classified	22269	0.063812
R20	Disturbances of skin sensation	Symptoms, signs and abnormal clinical and laboratory findings, not elsewhere classified	3945	0.0113044
R21	Rash and other nonspecific skin eruption	Symptoms, signs and abnormal clinical and laboratory findings, not elsewhere classified	2959	0.00847904
R22	Localised swelling, mass and lump of skin and subcutaneous tissue	Symptoms, signs and abnormal clinical and laboratory findings, not elsewhere classified	2534	0.0072612
R23	Other skin changes	Symptoms, signs and abnormal clinical and laboratory findings, not elsewhere classified	1278	0.00366212
R25	Abnormal involuntary movements	Symptoms, signs and abnormal clinical and laboratory findings, not elsewhere classified	1779	0.00509774
R26	Abnormalities of gait and mobility	Symptoms, signs and abnormal clinical and laboratory findings, not elsewhere classified	8027	0.0230014
R27	Other lack of coordination	Symptoms, signs and abnormal clinical and laboratory findings, not elsewhere classified	635	0.0018196
R29	Other symptoms and signs involving the nervous and musculoskeletal systems	Symptoms, signs and abnormal clinical and laboratory findings, not elsewhere classified	10708	0.0306839
R30	Pain associated with micturition	Symptoms, signs and abnormal clinical and laboratory findings, not elsewhere classified	1480	0.00424096
R31	Unspecified haematuria	Symptoms, signs and abnormal clinical and laboratory findings, not elsewhere classified	17071	0.0489171
R32	Unspecified urinary incontinence	Symptoms, signs and abnormal clinical and laboratory findings, not elsewhere classified	4765	0.0136542
R33	Retention of urine	Symptoms, signs and abnormal clinical and laboratory findings, not elsewhere classified	13410	0.0384265
R34	Anuria and oliguria	Symptoms, signs and abnormal clinical and laboratory findings, not elsewhere classified	226	0.000647605
R35	Polyuria	Symptoms, signs and abnormal clinical and laboratory findings, not elsewhere classified	4358	0.0124879
R36	Urethral discharge	Symptoms, signs and abnormal clinical and laboratory findings, not elsewhere classified	55	0.000157603
R39	Other symptoms and signs involving the urinary system	Symptoms, signs and abnormal clinical and laboratory findings, not elsewhere classified	5711	0.0163649
R40	Somnolence, stupor and coma	Symptoms, signs and abnormal clinical and laboratory findings, not elsewhere classified	1347	0.00385984
R41	Other symptoms and signs involving cognitive functions and awareness	Symptoms, signs and abnormal clinical and laboratory findings, not elsewhere classified	7591	0.0217521
R42	Dizziness and giddiness	Symptoms, signs and abnormal clinical and laboratory findings, not elsewhere classified	7965	0.0228238
R43	Disturbances of smell and taste	Symptoms, signs and abnormal clinical and laboratory findings, not elsewhere classified	169	0.000484271
R44	Other symptoms and signs involving general sensations and perceptions	Symptoms, signs and abnormal clinical and laboratory findings, not elsewhere classified	1156	0.00331253
R45	Symptoms and signs involving emotional state	Symptoms, signs and abnormal clinical and laboratory findings, not elsewhere classified	2110	0.00604623
R46	Symptoms and signs involving appearance and behaviour	Symptoms, signs and abnormal clinical and laboratory findings, not elsewhere classified	574	0.0016448
R47	Speech disturbances, not elsewhere classified	Symptoms, signs and abnormal clinical and laboratory findings, not elsewhere classified	3115	0.00892606
R48	Dyslexia and other symbolic dysfunctions, not elsewhere classified	Symptoms, signs and abnormal clinical and laboratory findings, not elsewhere classified	54	0.000154738
R49	Voice disturbances	Symptoms, signs and abnormal clinical and laboratory findings, not elsewhere classified	1260	0.00361054
R50	Fever of unknown origin	Symptoms, signs and abnormal clinical and laboratory findings, not elsewhere classified	6584	0.0188665
R51	Headache	Symptoms, signs and abnormal clinical and laboratory findings, not elsewhere classified	10125	0.0290133
R52	Pain, not elsewhere classified	Symptoms, signs and abnormal clinical and laboratory findings, not elsewhere classified	1971	0.00564792
R53	Malaise and fatigue	Symptoms, signs and abnormal clinical and laboratory findings, not elsewhere classified	5885	0.0168635
R54	Senility	Symptoms, signs and abnormal clinical and laboratory findings, not elsewhere classified	2400	0.00687722
R55	Syncope and collapse	Symptoms, signs and abnormal clinical and laboratory findings, not elsewhere classified	13708	0.0392804
R56	Convulsions, not elsewhere classified	Symptoms, signs and abnormal clinical and laboratory findings, not elsewhere classified	3126	0.00895758
R57	Shock, not elsewhere classified	Symptoms, signs and abnormal clinical and laboratory findings, not elsewhere classified	868	0.00248726
R58	Haemorrhage, not elsewhere classified	Symptoms, signs and abnormal clinical and laboratory findings, not elsewhere classified	136	0.000389709
R59	Enlarged lymph nodes	Symptoms, signs and abnormal clinical and laboratory findings, not elsewhere classified	3848	0.0110265
R60	Oedema, not elsewhere classified	Symptoms, signs and abnormal clinical and laboratory findings, not elsewhere classified	4427	0.0126856
R61	Hyperhidrosis	Symptoms, signs and abnormal clinical and laboratory findings, not elsewhere classified	896	0.0025675
R62	Lack of expected normal physiological development	Symptoms, signs and abnormal clinical and laboratory findings, not elsewhere classified	37	0.000106024
R63	Symptoms and signs concerning food and fluid intake	Symptoms, signs and abnormal clinical and laboratory findings, not elsewhere classified	12146	0.0348045
R64	Cachexia	Symptoms, signs and abnormal clinical and laboratory findings, not elsewhere classified	147	0.00042123
R65	Systemic Inflammatory Response Syndrome [SIRS]	Symptoms, signs and abnormal clinical and laboratory findings, not elsewhere classified	527	0.00151012
R68	Other general symptoms and signs	Symptoms, signs and abnormal clinical and laboratory findings, not elsewhere classified	849	0.00243282
R69	Unknown and unspecified causes of morbidity	Symptoms, signs and abnormal clinical and laboratory findings, not elsewhere classified	21230	0.0608348
R70	Elevated erythrocyte sedimentation rate and abnormality of plasma viscosity	Symptoms, signs and abnormal clinical and laboratory findings, not elsewhere classified	116	0.000332399
R71	Abnormality of red blood cells	Symptoms, signs and abnormal clinical and laboratory findings, not elsewhere classified	91	0.000260761
R72	Abnormality of white blood cells, not elsewhere classified	Symptoms, signs and abnormal clinical and laboratory findings, not elsewhere classified	509	0.00145854
R73	Elevated blood glucose level	Symptoms, signs and abnormal clinical and laboratory findings, not elsewhere classified	1995	0.00571669
R74	Abnormal serum enzyme levels	Symptoms, signs and abnormal clinical and laboratory findings, not elsewhere classified	572	0.00163907
R75	Laboratory evidence of human immunodeficiency virus [HIV]	Symptoms, signs and abnormal clinical and laboratory findings, not elsewhere classified	1	2.86551e-06
R76	Other abnormal immunological findings in serum	Symptoms, signs and abnormal clinical and laboratory findings, not elsewhere classified	353	0.00101153
R77	Other abnormalities of plasma proteins	Symptoms, signs and abnormal clinical and laboratory findings, not elsewhere classified	501	0.00143562
R78	Findings of drugs and other substances, not normally found in blood	Symptoms, signs and abnormal clinical and laboratory findings, not elsewhere classified	76	0.000217779
R79	Other abnormal findings of blood chemistry	Symptoms, signs and abnormal clinical and laboratory findings, not elsewhere classified	11406	0.032684
R80	Isolated proteinuria	Symptoms, signs and abnormal clinical and laboratory findings, not elsewhere classified	400	0.0011462
R81	Glycosuria	Symptoms, signs and abnormal clinical and laboratory findings, not elsewhere classified	96	0.000275089
R82	Other abnormal findings in urine	Symptoms, signs and abnormal clinical and laboratory findings, not elsewhere classified	613	0.00175656
R83	Abnormal findings in cerebrospinal fluid	Symptoms, signs and abnormal clinical and laboratory findings, not elsewhere classified	43	0.000123217
R84	Abnormal findings in specimens from respiratory organs and thorax	Symptoms, signs and abnormal clinical and laboratory findings, not elsewhere classified	231	0.000661933
R85	Abnormal findings in specimens from digestive organs and abdominal cavity	Symptoms, signs and abnormal clinical and laboratory findings, not elsewhere classified	280	0.000802343
R86	Abnormal findings in specimens from male genital organs	Symptoms, signs and abnormal clinical and laboratory findings, not elsewhere classified	156	0.00044702
R87	Abnormal findings in specimens from female genital organs	Symptoms, signs and abnormal clinical and laboratory findings, not elsewhere classified	1244	0.00356469
R89	Abnormal findings in specimens from other organs, systems and tissues	Symptoms, signs and abnormal clinical and laboratory findings, not elsewhere classified	130	0.000372516
R90	Abnormal findings on diagnostic imaging of central nervous system	Symptoms, signs and abnormal clinical and laboratory findings, not elsewhere classified	620	0.00177662
R91	Abnormal findings on diagnostic imaging of lung	Symptoms, signs and abnormal clinical and laboratory findings, not elsewhere classified	4536	0.012998
R92	Abnormal findings on diagnostic imaging of breast	Symptoms, signs and abnormal clinical and laboratory findings, not elsewhere classified	79	0.000226375
R93	Abnormal findings on diagnostic imaging of other body structures	Symptoms, signs and abnormal clinical and laboratory findings, not elsewhere classified	5646	0.0161787
R94	Abnormal results of function studies	Symptoms, signs and abnormal clinical and laboratory findings, not elsewhere classified	7999	0.0229212
R95	Sudden infant death syndrome	Symptoms, signs and abnormal clinical and laboratory findings, not elsewhere classified	0	0
R96	Other sudden death, cause unknown	Symptoms, signs and abnormal clinical and laboratory findings, not elsewhere classified	0	0
R98	Unattended death	Symptoms, signs and abnormal clinical and laboratory findings, not elsewhere classified	0	0
R99	Other ill-defined and unspecified causes of mortality	Symptoms, signs and abnormal clinical and laboratory findings, not elsewhere classified	10	2.86551e-05
S00	Superficial injury of head	Injury, poisoning and certain other consequences of external causes	4747	0.0136026
S01	Open wound of head	Injury, poisoning and certain other consequences of external causes	5289	0.0151557
S02	Fracture of skull and facial bones	Injury, poisoning and certain other consequences of external causes	2769	0.0079346
S03	Dislocation, sprain and strain of joints and ligaments of head	Injury, poisoning and certain other consequences of external causes	67	0.000191989
S04	Injury of cranial nerves	Injury, poisoning and certain other consequences of external causes	18	5.15792e-05
S05	Injury of eye and orbit	Injury, poisoning and certain other consequences of external causes	550	0.00157603
S06	Intracranial injury	Injury, poisoning and certain other consequences of external causes	2124	0.00608634
S07	Crushing injury of head	Injury, poisoning and certain other consequences of external causes	3	8.59653e-06
S08	Traumatic amputation of part of head	Injury, poisoning and certain other consequences of external causes	13	3.72516e-05
S09	Other and unspecified injuries of head	Injury, poisoning and certain other consequences of external causes	2814	0.00806355
S10	Superficial injury of neck	Injury, poisoning and certain other consequences of external causes	140	0.000401171
S11	Open wound of neck	Injury, poisoning and certain other consequences of external causes	78	0.00022351
S12	Fracture of neck	Injury, poisoning and certain other consequences of external causes	616	0.00176515
S13	Dislocation, sprain and strain of joints and ligaments at neck level	Injury, poisoning and certain other consequences of external causes	182	0.000521523
S14	Injury of nerves and spinal cord at neck level	Injury, poisoning and certain other consequences of external causes	155	0.000444154
S15	Injury of blood vessels at neck level	Injury, poisoning and certain other consequences of external causes	20	5.73102e-05
S16	Injury of muscle and tendon at neck level	Injury, poisoning and certain other consequences of external causes	13	3.72516e-05
S17	Crushing injury of neck	Injury, poisoning and certain other consequences of external causes	0	0
S18	Traumatic amputation at neck level	Injury, poisoning and certain other consequences of external causes	0	0
S19	Other and unspecified injuries of neck	Injury, poisoning and certain other consequences of external causes	156	0.00044702
S20	Superficial injury of thorax	Injury, poisoning and certain other consequences of external causes	668	0.00191416
S21	Open wound of thorax	Injury, poisoning and certain other consequences of external causes	110	0.000315206
S22	Fracture of rib(s), sternum and thoracic spine	Injury, poisoning and certain other consequences of external causes	3530	0.0101153
S23	Dislocation, sprain and strain of joints and ligaments of thorax	Injury, poisoning and certain other consequences of external causes	43	0.000123217
S24	Injury of nerves and spinal cord at thorax level	Injury, poisoning and certain other consequences of external causes	35	0.000100293
S25	Injury of blood vessels of thorax	Injury, poisoning and certain other consequences of external causes	17	4.87137e-05
S26	Injury of heart	Injury, poisoning and certain other consequences of external causes	16	4.58482e-05
S27	Injury of other and unspecified intrathoracic organs	Injury, poisoning and certain other consequences of external causes	1202	0.00344434
S28	Crushing injury of thorax and traumatic amputation of part of thorax	Injury, poisoning and certain other consequences of external causes	3	8.59653e-06
S29	Other and unspecified injuries of thorax	Injury, poisoning and certain other consequences of external causes	215	0.000616085
S30	Superficial injury of abdomen, lower back and pelvis	Injury, poisoning and certain other consequences of external causes	1091	0.00312627
S31	Open wound of abdomen, lower back and pelvis	Injury, poisoning and certain other consequences of external causes	221	0.000633278
S32	Fracture of lumbar spine and pelvis	Injury, poisoning and certain other consequences of external causes	2644	0.00757641
S33	Dislocation, sprain and strain of joints and ligaments of lumbar spine and pelvis	Injury, poisoning and certain other consequences of external causes	54	0.000154738
S34	Injury of nerves and lumbar spinal cord at abdomen, lower back and pelvis level	Injury, poisoning and certain other consequences of external causes	37	0.000106024
S35	Injury of blood vessels at abdomen, lower back and pelvis level	Injury, poisoning and certain other consequences of external causes	43	0.000123217
S36	Injury of intra-abdominal organs	Injury, poisoning and certain other consequences of external causes	333	0.000954215
S37	Injury of urinary and pelvic organs	Injury, poisoning and certain other consequences of external causes	249	0.000713512
S38	Crushing injury and traumatic amputation of part of abdomen, lower back and pelvis	Injury, poisoning and certain other consequences of external causes	7	2.00586e-05
S39	Other and unspecified injuries of abdomen, lower back and pelvis	Injury, poisoning and certain other consequences of external causes	411	0.00117772
S40	Superficial injury of shoulder and upper arm	Injury, poisoning and certain other consequences of external causes	624	0.00178808
S41	Open wound of shoulder and upper arm	Injury, poisoning and certain other consequences of external causes	189	0.000541581
S42	Fracture of shoulder and upper arm	Injury, poisoning and certain other consequences of external causes	3852	0.0110379
S43	Dislocation, sprain and strain of joints and ligaments of shoulder girdle	Injury, poisoning and certain other consequences of external causes	624	0.00178808
S44	Injury of nerves at shoulder and upper arm level	Injury, poisoning and certain other consequences of external causes	33	9.45618e-05
S45	Injury of blood vessels at shoulder and upper arm level	Injury, poisoning and certain other consequences of external causes	20	5.73102e-05
S46	Injury of muscle and tendon at shoulder and upper arm level	Injury, poisoning and certain other consequences of external causes	375	0.00107457
S47	Crushing injury of shoulder and upper arm	Injury, poisoning and certain other consequences of external causes	5	1.43276e-05
S48	Traumatic amputation of shoulder and upper arm	Injury, poisoning and certain other consequences of external causes	3	8.59653e-06
S49	Other and unspecified injuries of shoulder and upper arm	Injury, poisoning and certain other consequences of external causes	223	0.000639009
S50	Superficial injury of forearm	Injury, poisoning and certain other consequences of external causes	811	0.00232393
S51	Open wound of forearm	Injury, poisoning and certain other consequences of external causes	848	0.00242995
S52	Fracture of forearm	Injury, poisoning and certain other consequences of external causes	8106	0.0232278
S53	Dislocation, sprain and strain of joints and ligaments of elbow	Injury, poisoning and certain other consequences of external causes	177	0.000507195
S54	Injury of nerves at forearm level	Injury, poisoning and certain other consequences of external causes	104	0.000298013
S55	Injury of blood vessels at forearm level	Injury, poisoning and certain other consequences of external causes	35	0.000100293
S56	Injury of muscle and tendon at forearm level	Injury, poisoning and certain other consequences of external causes	278	0.000796612
S57	Crushing injury of forearm	Injury, poisoning and certain other consequences of external causes	7	2.00586e-05
S58	Traumatic amputation of forearm	Injury, poisoning and certain other consequences of external causes	2	5.73102e-06
S59	Other and unspecified injuries of forearm	Injury, poisoning and certain other consequences of external causes	83	0.000237837
S60	Superficial injury of wrist and hand	Injury, poisoning and certain other consequences of external causes	751	0.002152
S61	Open wound of wrist and hand	Injury, poisoning and certain other consequences of external causes	4169	0.0119463
S62	Fracture at wrist and hand level	Injury, poisoning and certain other consequences of external causes	3136	0.00898624
S63	Dislocation, sprain and strain of joints and ligaments at wrist and hand level	Injury, poisoning and certain other consequences of external causes	751	0.002152
S64	Injury of nerves at wrist and hand level	Injury, poisoning and certain other consequences of external causes	780	0.0022351
S65	Injury of blood vessels at wrist and hand level	Injury, poisoning and certain other consequences of external causes	174	0.000498599
S66	Injury of muscle and tendon at wrist and hand level	Injury, poisoning and certain other consequences of external causes	1372	0.00393148
S67	Crushing injury of wrist and hand	Injury, poisoning and certain other consequences of external causes	157	0.000449885
S68	Traumatic amputation of wrist and hand	Injury, poisoning and certain other consequences of external causes	488	0.00139837
S69	Other and unspecified injuries of wrist and hand	Injury, poisoning and certain other consequences of external causes	296	0.000848191
S70	Superficial injury of hip and thigh	Injury, poisoning and certain other consequences of external causes	697	0.00199726
S71	Open wound of hip and thigh	Injury, poisoning and certain other consequences of external causes	145	0.000415499
S72	Fracture of femur	Injury, poisoning and certain other consequences of external causes	4393	0.0125882
S73	Dislocation, sprain and strain of joint and ligaments of hip	Injury, poisoning and certain other consequences of external causes	99	0.000283686
S74	Injury of nerves at hip and thigh level	Injury, poisoning and certain other consequences of external causes	12	3.43861e-05
S75	Injury of blood vessels at hip and thigh level	Injury, poisoning and certain other consequences of external causes	20	5.73102e-05
S76	Injury of muscle and tendon at hip and thigh level	Injury, poisoning and certain other consequences of external causes	496	0.00142129
S77	Crushing injury of hip and thigh	Injury, poisoning and certain other consequences of external causes	2	5.73102e-06
S78	Traumatic amputation of hip and thigh	Injury, poisoning and certain other consequences of external causes	2	5.73102e-06
S79	Other and unspecified injuries of hip and thigh	Injury, poisoning and certain other consequences of external causes	298	0.000853922
S80	Superficial injury of lower leg	Injury, poisoning and certain other consequences of external causes	1560	0.0044702
S81	Open wound of lower leg	Injury, poisoning and certain other consequences of external causes	1027	0.00294288
S82	Fracture of lower leg, including ankle	Injury, poisoning and certain other consequences of external causes	6700	0.0191989
S83	Dislocation, sprain and strain of joints and ligaments of knee	Injury, poisoning and certain other consequences of external causes	844	0.00241849
S84	Injury of nerves at lower leg level	Injury, poisoning and certain other consequences of external causes	22	6.30412e-05
S85	Injury of blood vessels at lower leg level	Injury, poisoning and certain other consequences of external causes	21	6.01757e-05
S86	Injury of muscle and tendon at lower leg level	Injury, poisoning and certain other consequences of external causes	833	0.00238697
S87	Crushing injury of lower leg	Injury, poisoning and certain other consequences of external causes	10	2.86551e-05
S88	Traumatic amputation of lower leg	Injury, poisoning and certain other consequences of external causes	9	2.57896e-05
S89	Other and unspecified injuries of lower leg	Injury, poisoning and certain other consequences of external causes	336	0.000962811
S90	Superficial injury of ankle and foot	Injury, poisoning and certain other consequences of external causes	453	0.00129808
S91	Open wound of ankle and foot	Injury, poisoning and certain other consequences of external causes	402	0.00115194
S92	Fracture of foot, except ankle	Injury, poisoning and certain other consequences of external causes	1280	0.00366785
S93	Dislocation, sprain and strain of joints and ligaments at ankle and foot level	Injury, poisoning and certain other consequences of external causes	371	0.0010631
S94	Injury of nerves at ankle and foot level	Injury, poisoning and certain other consequences of external causes	8	2.29241e-05
S95	Injury of blood vessels at ankle and foot level	Injury, poisoning and certain other consequences of external causes	8	2.29241e-05
S96	Injury of muscle and tendon at ankle and foot level	Injury, poisoning and certain other consequences of external causes	87	0.000249299
S97	Crushing injury of ankle and foot	Injury, poisoning and certain other consequences of external causes	22	6.30412e-05
S98	Traumatic amputation of ankle and foot	Injury, poisoning and certain other consequences of external causes	16	4.58482e-05
S99	Other and unspecified injuries of ankle and foot	Injury, poisoning and certain other consequences of external causes	155	0.000444154
T00	Superficial injuries involving multiple body regions	Injury, poisoning and certain other consequences of external causes	281	0.000805208
T01	Open wounds involving multiple body regions	Injury, poisoning and certain other consequences of external causes	119	0.000340996
T02	Fractures involving multiple body regions	Injury, poisoning and certain other consequences of external causes	210	0.000601757
T03	Dislocations, sprains and strains involving multiple body regions	Injury, poisoning and certain other consequences of external causes	8	2.29241e-05
T04	Crushing injuries involving multiple body regions	Injury, poisoning and certain other consequences of external causes	1	2.86551e-06
T05	Traumatic amputations involving multiple body regions	Injury, poisoning and certain other consequences of external causes	3	8.59653e-06
T06	Other injuries involving multiple body regions, not elsewhere classified	Injury, poisoning and certain other consequences of external causes	18	5.15792e-05
T07	Unspecified multiple injuries	Injury, poisoning and certain other consequences of external causes	3	8.59653e-06
T08	Fracture of spine, level unspecified	Injury, poisoning and certain other consequences of external causes	23	6.59067e-05
T09	Other injuries of spine and trunk, level unspecified	Injury, poisoning and certain other consequences of external causes	89	0.00025503
T10	Fracture of upper limb, level unspecified	Injury, poisoning and certain other consequences of external causes	7	2.00586e-05
T11	Other injuries of upper limb, level unspecified	Injury, poisoning and certain other consequences of external causes	149	0.000426961
T12	Fracture of lower limb, level unspecified	Injury, poisoning and certain other consequences of external causes	3	8.59653e-06
T13	Other injuries of lower limb, level unspecified	Injury, poisoning and certain other consequences of external causes	157	0.000449885
T14	Injury of unspecified body region	Injury, poisoning and certain other consequences of external causes	269	0.000770822
T15	Foreign body on external eye	Injury, poisoning and certain other consequences of external causes	43	0.000123217
T16	Foreign body in ear	Injury, poisoning and certain other consequences of external causes	63	0.000180527
T17	Foreign body in respiratory tract	Injury, poisoning and certain other consequences of external causes	536	0.00153591
T18	Foreign body in alimentary tract	Injury, poisoning and certain other consequences of external causes	563	0.00161328
T19	Foreign body in genito-urinary tract	Injury, poisoning and certain other consequences of external causes	51	0.000146141
T20	Burn and corrosion of head and neck	Injury, poisoning and certain other consequences of external causes	133	0.000381113
T21	Burn and corrosion of trunk	Injury, poisoning and certain other consequences of external causes	148	0.000424096
T22	Burn and corrosion of shoulder and upper limb, except wrist and hand	Injury, poisoning and certain other consequences of external causes	152	0.000435558
T23	Burn and corrosion of wrist and hand	Injury, poisoning and certain other consequences of external causes	188	0.000538716
T24	Burn and corrosion of hip and lower limb, except ankle and foot	Injury, poisoning and certain other consequences of external causes	157	0.000449885
T25	Burn and corrosion of ankle and foot	Injury, poisoning and certain other consequences of external causes	68	0.000194855
T26	Burn and corrosion confined to eye and adnexa	Injury, poisoning and certain other consequences of external causes	19	5.44447e-05
T27	Burn and corrosion of respiratory tract	Injury, poisoning and certain other consequences of external causes	7	2.00586e-05
T28	Burn and corrosion of other internal organs	Injury, poisoning and certain other consequences of external causes	11	3.15206e-05
T29	Burns and corrosions of multiple body regions	Injury, poisoning and certain other consequences of external causes	28	8.02343e-05
T30	Burn and corrosion, body region unspecified	Injury, poisoning and certain other consequences of external causes	4	1.1462e-05
T31	Burns classified according to extent of body surface involved	Injury, poisoning and certain other consequences of external causes	386	0.00110609
T32	Corrosions classified according to extent of body surface involved	Injury, poisoning and certain other consequences of external causes	14	4.01171e-05
T33	Superficial frostbite	Injury, poisoning and certain other consequences of external causes	3	8.59653e-06
T34	Frostbite with tissue necrosis	Injury, poisoning and certain other consequences of external causes	2	5.73102e-06
T35	Frostbite involving multiple body regions and unspecified frostbite	Injury, poisoning and certain other consequences of external causes	5	1.43276e-05
T36	Poisoning by systemic antibiotics	Injury, poisoning and certain other consequences of external causes	77	0.000220644
T37	Poisoning by other systemic anti-infectives and antiparasitics	Injury, poisoning and certain other consequences of external causes	36	0.000103158
T38	Poisoning by hormones and their synthetic substitutes and antagonists, not elsewhere classified	Injury, poisoning and certain other consequences of external causes	189	0.000541581
T39	Poisoning by nonopioid analgesics, antipyretics and antirheumatics	Injury, poisoning and certain other consequences of external causes	1824	0.00522669
T40	Poisoning by narcotics and psychodysleptics [hallucinogens]	Injury, poisoning and certain other consequences of external causes	864	0.0024758
T41	Poisoning by anaesthetics and therapeutic gases	Injury, poisoning and certain other consequences of external causes	11	3.15206e-05
T42	Poisoning by antiepileptic, sedative-hypnotic and anti-Parkinsonism drugs	Injury, poisoning and certain other consequences of external causes	969	0.00277668
T43	Poisoning by psychotropic drugs, not elsewhere classified	Injury, poisoning and certain other consequences of external causes	1189	0.00340709
T44	Poisoning by drugs primarily affecting the autonomic nervous system	Injury, poisoning and certain other consequences of external causes	227	0.000650471
T45	Poisoning by primarily systemic and haematological agents, not elsewhere classified	Injury, poisoning and certain other consequences of external causes	290	0.000830998
T46	Poisoning by agents primarily affecting the cardiovascular system	Injury, poisoning and certain other consequences of external causes	313	0.000896905
T47	Poisoning by agents primarily affecting gastro-intestinal system	Injury, poisoning and certain other consequences of external causes	115	0.000329534
T48	Poisoning by agents primarily acting on smooth and skeletal muscles and the respiratory system	Injury, poisoning and certain other consequences of external causes	39	0.000111755
T49	Poisoning by topical agents primarily affecting skin and mucous membrane and by ophthalmological, otorhinolarygological and dental drugs	Injury, poisoning and certain other consequences of external causes	24	6.87722e-05
T50	Poisoning by diuretics and other and unspecified drugs, medicaments and biological substances	Injury, poisoning and certain other consequences of external causes	394	0.00112901
T51	Toxic effect of alcohol	Injury, poisoning and certain other consequences of external causes	1002	0.00287124
T52	Toxic effect of organic solvents	Injury, poisoning and certain other consequences of external causes	19	5.44447e-05
T53	Toxic effect of halogen derivatives of aliphatic and aromatic hydrocarbone	Injury, poisoning and certain other consequences of external causes	3	8.59653e-06
T54	Toxic effect of corrosive substances	Injury, poisoning and certain other consequences of external causes	27	7.73688e-05
T55	Toxic effect of soaps and detergents	Injury, poisoning and certain other consequences of external causes	10	2.86551e-05
T56	Toxic effect of metals	Injury, poisoning and certain other consequences of external causes	49	0.00014041
T57	Toxic effect of other inorganic substances	Injury, poisoning and certain other consequences of external causes	3	8.59653e-06
T58	Toxic effect of carbon monoxide	Injury, poisoning and certain other consequences of external causes	53	0.000151872
T59	Toxic effect of other gases, fumes and vapours	Injury, poisoning and certain other consequences of external causes	115	0.000329534
T60	Toxic effect of pesticides	Injury, poisoning and certain other consequences of external causes	17	4.87137e-05
T61	Toxic effect of noxious substances eaten as seafood	Injury, poisoning and certain other consequences of external causes	11	3.15206e-05
T62	Toxic effect of other noxious substances eaten as food	Injury, poisoning and certain other consequences of external causes	28	8.02343e-05
T63	Toxic effect of contact with venomous animals	Injury, poisoning and certain other consequences of external causes	145	0.000415499
T64	Toxic effect of aflatoxin and other mycotoxin food contaminants	Injury, poisoning and certain other consequences of external causes	0	0
T65	Toxic effect of other and unspecified substances	Injury, poisoning and certain other consequences of external causes	49	0.00014041
T66	Unspecified effects of radiation	Injury, poisoning and certain other consequences of external causes	31	8.88308e-05
T67	Effects of heat and light	Injury, poisoning and certain other consequences of external causes	16	4.58482e-05
T68	Hypothermia	Injury, poisoning and certain other consequences of external causes	239	0.000684857
T69	Other effects of reduced temperature	Injury, poisoning and certain other consequences of external causes	6	1.71931e-05
T70	Effects of air pressure and water pressure	Injury, poisoning and certain other consequences of external causes	33	9.45618e-05
T71	Asphyxiation	Injury, poisoning and certain other consequences of external causes	21	6.01757e-05
T73	Effects of other deprivation	Injury, poisoning and certain other consequences of external causes	14	4.01171e-05
T74	Maltreatment syndromes	Injury, poisoning and certain other consequences of external causes	12	3.43861e-05
T75	Effects of other external causes	Injury, poisoning and certain other consequences of external causes	55	0.000157603
T78	Adverse effects, not elsewhere classified	Injury, poisoning and certain other consequences of external causes	1218	0.00349019
T79	Certain early complications of trauma, not elsewhere classified	Injury, poisoning and certain other consequences of external causes	692	0.00198293
T80	Complications following infusion, transfusion and therapeutic injection	Injury, poisoning and certain other consequences of external causes	385	0.00110322
T81	Complications of procedures, not elsewhere classified	Injury, poisoning and certain other consequences of external causes	16896	0.0484157
T82	Complications of cardiac and vascular prosthetic devices, implants and grafts	Injury, poisoning and certain other consequences of external causes	3671	0.0105193
T83	Complications of genito-urinary prosthetic devices, implants and grafts	Injury, poisoning and certain other consequences of external causes	2421	0.0069374
T84	Complications of internal orthopaedic prosthetic devices, implants and grafts	Injury, poisoning and certain other consequences of external causes	6536	0.018729
T85	Complications of other internal prosthetic devices, implants and grafts	Injury, poisoning and certain other consequences of external causes	3375	0.0096711
T86	Failure and rejection of transplanted organs and tissues	Injury, poisoning and certain other consequences of external causes	455	0.00130381
T87	Complications peculiar to reattachment and amputation	Injury, poisoning and certain other consequences of external causes	220	0.000630412
T88	Other complications of surgical and medical care, not elsewhere classified	Injury, poisoning and certain other consequences of external causes	948	0.0027165
T90	Sequelae of injuries of head	Injury, poisoning and certain other consequences of external causes	679	0.00194568
T91	Sequelae of injuries of neck and trunk	Injury, poisoning and certain other consequences of external causes	389	0.00111468
T92	Sequelae of injuries of upper limb	Injury, poisoning and certain other consequences of external causes	785	0.00224943
T93	Sequelae of injuries of lower limb	Injury, poisoning and certain other consequences of external causes	928	0.00265919
T94	Sequelae of injuries involving multiple and unspecified body regions	Injury, poisoning and certain other consequences of external causes	86	0.000246434
T95	Sequelae of burns, corrosions and frostbite	Injury, poisoning and certain other consequences of external causes	61	0.000174796
T96	Sequelae of poisoning by drugs, medicaments and biological substances	Injury, poisoning and certain other consequences of external causes	9	2.57896e-05
T97	Sequelae of toxic effects of substances chiefly nonmedicinal as to source	Injury, poisoning and certain other consequences of external causes	6	1.71931e-05
T98	Sequelae of other and unspecified effects of external causes	Injury, poisoning and certain other consequences of external causes	139	0.000398306
U04	Severe acute respiratory syndrome [SARS]	Codes for special purposes	4	1.1462e-05
U06	Emergency use of U06	Codes for special purposes	0	0
U07	Emergency use of U07	Codes for special purposes	3140	0.0089977
U50	Level of care administered to neonates	Codes for special purposes	3	8.59653e-06
U51	Admission status on psychiatric patients	Codes for special purposes	145	0.000415499
U52	First in a series of a regular day/night admissions	Codes for special purposes	5	1.43276e-05
U80	Agent resistant to penicillin and related antibiotics	Codes for special purposes	691	0.00198007
U81	Agent resistant to vancomycin and related antibiotics	Codes for special purposes	72	0.000206317
U82	Resistance to betalactam antibiotics	Codes for special purposes	1701	0.00487423
U83	Resistance to other antibiotics	Codes for special purposes	1100	0.00315206
U84	Resistance to other antimicrobial drugs	Codes for special purposes	24	6.87722e-05
U85	Resistance to antineoplastic drugs	Codes for special purposes	49	0.00014041
U88	Agent resistant to multiple antibiotics	Codes for special purposes	201	0.000575968
U89	Agent resistant to other and unspecified antibiotics	Codes for special purposes	209	0.000598892
V01	Pedestrian injured in collision with pedal cycle	External causes of morbidity and mortality	54	0.000154738
V02	Pedestrian injured in collision with two- or three-wheeled motor vehicle	External causes of morbidity and mortality	37	0.000106024
V03	Pedestrian injured in collision with car, pick-up truck or van	External causes of morbidity and mortality	498	0.00142702
V04	Pedestrian injured in collision with heavy transport vehicle or bus	External causes of morbidity and mortality	41	0.000117486
V05	Pedestrian injured in collision with railway train or railway vehicle	External causes of morbidity and mortality	7	2.00586e-05
V06	Pedestrian injured in collision with other nonmotor vehicle	External causes of morbidity and mortality	9	2.57896e-05
V09	Pedestrian injured in other and unspecified transport accidents	External causes of morbidity and mortality	129	0.000369651
V10	Pedal cyclist injured in collision with pedestrian or animal	External causes of morbidity and mortality	29	8.30998e-05
V11	Pedal cyclist injured in collision with other pedal cycle	External causes of morbidity and mortality	82	0.000234972
V12	Pedal cyclist injured in collision with two- or three-wheeled motor vehicle	External causes of morbidity and mortality	9	2.57896e-05
V13	Pedal cyclist injured in collision with car, pick-up truck or van	External causes of morbidity and mortality	445	0.00127515
V14	Pedal cyclist injured in collision with heavy transport vehicle or bus	External causes of morbidity and mortality	21	6.01757e-05
V15	Pedal cyclist injured in collision with railway train or railway vehicle	External causes of morbidity and mortality	3	8.59653e-06
V16	Pedal cyclist injured in collision with other nonmotor vehicle	External causes of morbidity and mortality	3	8.59653e-06
V17	Pedal cyclist injured in collision with fixed or stationary object	External causes of morbidity and mortality	114	0.000326668
V18	Pedal cyclist injured in noncollision transport accident	External causes of morbidity and mortality	1608	0.00460774
V19	Pedal cyclist injured in other and unspecified transport accidents	External causes of morbidity and mortality	240	0.000687722
V20	Motorcycle rider injured in collision with pedestrian or animal	External causes of morbidity and mortality	12	3.43861e-05
V21	Motorcycle rider injured in collision with pedal cycle	External causes of morbidity and mortality	4	1.1462e-05
V22	Motorcycle rider injured in collision with two- or three-wheeled motor vehicle	External causes of morbidity and mortality	24	6.87722e-05
V23	Motorcycle rider injured in collision with car, pick-up truck or van	External causes of morbidity and mortality	269	0.000770822
V24	Motorcycle rider injured in collision with heavy transport vehicle or bus	External causes of morbidity and mortality	15	4.29827e-05
V25	Motorcycle rider injured in collision with railway train or railway vehicle	External causes of morbidity and mortality	1	2.86551e-06
V26	Motorcycle rider injured in collision with other nonmotor vehicle	External causes of morbidity and mortality	4	1.1462e-05
V27	Motorcycle rider injured in collision with fixed or stationary object	External causes of morbidity and mortality	61	0.000174796
V28	Motorcycle rider injured in noncollision transport accident	External causes of morbidity and mortality	403	0.0011548
V29	Motorcycle rider injured in other and unspecified transport accidents	External causes of morbidity and mortality	130	0.000372516
V30	Occupant of three-wheeled motor vehicle injured in collision with pedestrian or animal	External causes of morbidity and mortality	2	5.73102e-06
V31	Occupant of three-wheeled motor vehicle injured in collision with pedal cycle	External causes of morbidity and mortality	2	5.73102e-06
V32	Occupant of three-wheeled motor vehicle injured in collision with two- or three-wheeled motor vehicle	External causes of morbidity and mortality	0	0
V33	Occupant of three-wheeled motor vehicle injured in collision with car, pick-up truck or van	External causes of morbidity and mortality	4	1.1462e-05
V34	Occupant of three-wheeled motor vehicle injured in collision with heavy transport vehicle or bus	External causes of morbidity and mortality	1	2.86551e-06
V35	Occupant of three-wheeled motor vehicle injured in collision with railway train or railway vehicle	External causes of morbidity and mortality	2	5.73102e-06
V36	Occupant of three-wheeled motor vehicle injured in collision with other nonmotor vehicle	External causes of morbidity and mortality	0	0
V37	Occupant of three-wheeled motor vehicle injured in collision with fixed or stationary object	External causes of morbidity and mortality	1	2.86551e-06
V38	Occupant of three-wheeled motor vehicle injured in noncollision transport accident	External causes of morbidity and mortality	3	8.59653e-06
V39	Occupant of three-wheeled motor vehicle injured in other and unspecified transport accidents	External causes of morbidity and mortality	5	1.43276e-05
V40	Car occupant injured in collision with pedestrian or animal	External causes of morbidity and mortality	8	2.29241e-05
V41	Car occupant injured in collision with pedal cycle	External causes of morbidity and mortality	3	8.59653e-06
V42	Car occupant injured in collision with two- or three-wheeled motor vehicle	External causes of morbidity and mortality	17	4.87137e-05
V43	Car occupant injured in collision with car, pick-up truck or van	External causes of morbidity and mortality	715	0.00204884
V44	Car occupant injured in collision with heavy transport vehicle or bus	External causes of morbidity and mortality	75	0.000214913
V45	Car occupant injured in collision with railway train or railway vehicle	External causes of morbidity and mortality	4	1.1462e-05
V46	Car occupant injured in collision with other nonmotor vehicle	External causes of morbidity and mortality	8	2.29241e-05
V47	Car occupant injured in collision with fixed or stationary object	External causes of morbidity and mortality	194	0.000555909
V48	Car occupant injured in noncollision transport accident	External causes of morbidity and mortality	297	0.000851057
V49	Car occupant injured in other and unspecified transport accidents	External causes of morbidity and mortality	253	0.000724974
V50	Occupant of pick-up truck or van injured in collision with pedestrian or animal	External causes of morbidity and mortality	0	0
V51	Occupant of pick-up truck or van injured in collision with pedal cycle	External causes of morbidity and mortality	0	0
V52	Occupant of pick-up truck or van injured in collision with two- or three-wheeled motor vehicle	External causes of morbidity and mortality	0	0
V53	Occupant of pick-up truck or van injured in collision with car, pick-up truck or van	External causes of morbidity and mortality	10	2.86551e-05
V54	Occupant of pick-up truck or van injured in collision with heavy transport vehicle or bus	External causes of morbidity and mortality	6	1.71931e-05
V55	Occupant of pick-up truck or van injured in collision with railway train or railway vehicle	External causes of morbidity and mortality	1	2.86551e-06
V56	Occupant of pick-up truck or van injured in collision with other nonmotor vehicle	External causes of morbidity and mortality	0	0
V57	Occupant of pick-up truck or van injured in collision with fixed or stationary object	External causes of morbidity and mortality	3	8.59653e-06
V58	Occupant of pick-up truck or van injured in noncollision transport accident	External causes of morbidity and mortality	24	6.87722e-05
V59	Occupant of pick-up truck or van injured in other and unspecified transport accidents	External causes of morbidity and mortality	18	5.15792e-05
V60	Occupant of heavy transport vehicle injured in collision with pedestrian or animal	External causes of morbidity and mortality	0	0
V61	Occupant of heavy transport vehicle injured in collision with pedal cycle	External causes of morbidity and mortality	0	0
V62	Occupant of heavy transport vehicle injured in collision with two- or three-wheeled motor vehicle	External causes of morbidity and mortality	0	0
V63	Occupant of heavy transport vehicle injured in collision with car, pick-up truck or van	External causes of morbidity and mortality	9	2.57896e-05
V64	Occupant of heavy transport vehicle injured in collision with heavy transport vehicle or bus	External causes of morbidity and mortality	8	2.29241e-05
V65	Occupant of heavy transport vehicle injured in collision with railway train or railway vehicle	External causes of morbidity and mortality	2	5.73102e-06
V66	Occupant of heavy transport vehicle injured in collision with other nonmotor vehicle	External causes of morbidity and mortality	0	0
V67	Occupant of heavy transport vehicle injured in collision with fixed or stationary object	External causes of morbidity and mortality	4	1.1462e-05
V68	Occupant of heavy transport vehicle injured in noncollision transport accident	External causes of morbidity and mortality	35	0.000100293
V69	Occupant of heavy transport vehicle injured in other and unspecified transport accidents	External causes of morbidity and mortality	16	4.58482e-05
V70	Bus occupant injured in collision with pedestrian or animal	External causes of morbidity and mortality	6	1.71931e-05
V71	Bus occupant injured in collision with pedal cycle	External causes of morbidity and mortality	0	0
V72	Bus occupant injured in collision with two- or three-wheeled motor vehicle	External causes of morbidity and mortality	2	5.73102e-06
V73	Bus occupant injured in collision with car, pick-up truck or van	External causes of morbidity and mortality	4	1.1462e-05
V74	Bus occupant injured in collision with heavy transport vehicle or bus	External causes of morbidity and mortality	2	5.73102e-06
V75	Bus occupant injured in collision with railway train or railway vehicle	External causes of morbidity and mortality	0	0
V76	Bus occupant injured in collision with other nonmotor vehicle	External causes of morbidity and mortality	1	2.86551e-06
V77	Bus occupant injured in collision with fixed or stationary object	External causes of morbidity and mortality	5	1.43276e-05
V78	Bus occupant injured in noncollision transport accident	External causes of morbidity and mortality	148	0.000424096
V79	Bus occupant injured in other and unspecified transport accidents	External causes of morbidity and mortality	55	0.000157603
V80	Animal-rider or occupant of animal-drawn vehicle injured in transport accident	External causes of morbidity and mortality	371	0.0010631
V81	Occupant of railway train or railway vehicle injured in transport accident	External causes of morbidity and mortality	41	0.000117486
V82	Occupant of streetcar injured in transport accident	External causes of morbidity and mortality	19	5.44447e-05
V83	Occupant of special vehicle mainly used on industrial premises injured in transport accident	External causes of morbidity and mortality	15	4.29827e-05
V84	Occupant of special vehicle mainly used in agriculture injured in transport accident	External causes of morbidity and mortality	7	2.00586e-05
V85	Occupant of special construction vehicle injured in transport accident	External causes of morbidity and mortality	9	2.57896e-05
V86	Occupant of special all-terrain or other motor vehicle designed primarily for off-road use, injured in transport accident	External causes of morbidity and mortality	31	8.88308e-05
V87	Traffic accident of specified type but victim's mode of transport unknown	External causes of morbidity and mortality	7	2.00586e-05
V88	Nontraffic accident of specified type but victim's mode of transport unknown	External causes of morbidity and mortality	7	2.00586e-05
V89	Motor- or nonmotor-vehicle accident, type of vehicle unspecified	External causes of morbidity and mortality	159	0.000455616
V90	Accident to watercraft causing drowning and submersion	External causes of morbidity and mortality	2	5.73102e-06
V91	Accident to watercraft causing other injury	External causes of morbidity and mortality	9	2.57896e-05
V92	Water-transport-related drowning and submersion without accident to watercraft	External causes of morbidity and mortality	17	4.87137e-05
V93	Accident on board watercraft without accident to watercraft, not causing drowning and submersion	External causes of morbidity and mortality	63	0.000180527
V94	Other and unspecified water transport accidents	External causes of morbidity and mortality	20	5.73102e-05
V95	Accident to powered aircraft causing injury to occupant	External causes of morbidity and mortality	14	4.01171e-05
V96	Accident to nonpowered aircraft causing injury to occupant	External causes of morbidity and mortality	27	7.73688e-05
V97	Other specified air transport accidents	External causes of morbidity and mortality	28	8.02343e-05
V98	Other specified transport accidents	External causes of morbidity and mortality	8	2.29241e-05
V99	Unspecified transport accident	External causes of morbidity and mortality	28	8.02343e-05
W00	Fall on same level involving ice and snow	External causes of morbidity and mortality	1339	0.00383692
W01	Fall on same level from slipping, tripping and stumbling	External causes of morbidity and mortality	9931	0.0284574
W02	Fall involving ice-skates, skis, roller-skates or skateboards	External causes of morbidity and mortality	383	0.00109749
W03	Other fall on same level due to collision with, or pushing by, another person	External causes of morbidity and mortality	294	0.00084246
W04	Fall while being carried or supported by other persons	External causes of morbidity and mortality	17	4.87137e-05
W05	Fall involving wheelchair	External causes of morbidity and mortality	128	0.000366785
W06	Fall involving bed	External causes of morbidity and mortality	725	0.00207749
W07	Fall involving chair	External causes of morbidity and mortality	653	0.00187118
W08	Fall involving other furniture	External causes of morbidity and mortality	220	0.000630412
W09	Fall involving playground equipment	External causes of morbidity and mortality	42	0.000120351
W10	Fall on and from stairs and steps	External causes of morbidity and mortality	4523	0.0129607
W11	Fall on and from ladder	External causes of morbidity and mortality	1645	0.00471376
W12	Fall on and from scaffolding	External causes of morbidity and mortality	77	0.000220644
W13	Fall from, out of or through building or structure	External causes of morbidity and mortality	382	0.00109462
W14	Fall from tree	External causes of morbidity and mortality	44	0.000126082
W15	Fall from cliff	External causes of morbidity and mortality	45	0.000128948
W16	Diving or jumping into water causing injury other than drowning or submersion	External causes of morbidity and mortality	20	5.73102e-05
W17	Other fall from one level to another	External causes of morbidity and mortality	796	0.00228095
W18	Other fall on same level	External causes of morbidity and mortality	4134	0.011846
W19	Unspecified fall	External causes of morbidity and mortality	9823	0.0281479
W20	Struck by thrown, projected or falling object	External causes of morbidity and mortality	392	0.00112328
W21	Striking against or struck by sports equipment	External causes of morbidity and mortality	242	0.000693453
W22	Striking against or struck by other objects	External causes of morbidity and mortality	1080	0.00309475
W23	Caught, crushed, jammed or pinched in or between objects	External causes of morbidity and mortality	982	0.00281393
W24	Contact with lifting and transmission devices, not elsewhere classified	External causes of morbidity and mortality	53	0.000151872
W25	Contact with sharp glass	External causes of morbidity and mortality	549	0.00157317
W26	Contact with knife, sword or dagger	External causes of morbidity and mortality	635	0.0018196
W27	Contact with nonpowered hand tool	External causes of morbidity and mortality	419	0.00120065
W28	Contact with powered lawn mower	External causes of morbidity and mortality	77	0.000220644
W29	Contact with other powered hand tools and household machinery	External causes of morbidity and mortality	599	0.00171644
W30	Contact with agricultural machinery	External causes of morbidity and mortality	11	3.15206e-05
W31	Contact with other and unspecified machinery	External causes of morbidity and mortality	540	0.00154738
W32	Handgun discharge	External causes of morbidity and mortality	3	8.59653e-06
W33	Rifle, shotgun and larger firearm discharge	External causes of morbidity and mortality	5	1.43276e-05
W34	Discharge from other and unspecified firearms	External causes of morbidity and mortality	20	5.73102e-05
W35	Explosion and rupture of boiler	External causes of morbidity and mortality	1	2.86551e-06
W36	Explosion and rupture of gas cylinder	External causes of morbidity and mortality	12	3.43861e-05
W37	Explosion and rupture of pressurised tyre, pipe or hose	External causes of morbidity and mortality	6	1.71931e-05
W38	Explosion and rupture of other specified pressurised devices	External causes of morbidity and mortality	3	8.59653e-06
W39	Discharge of firework	External causes of morbidity and mortality	5	1.43276e-05
W40	Explosion of other materials	External causes of morbidity and mortality	16	4.58482e-05
W41	Exposure to high-pressure jet	External causes of morbidity and mortality	1	2.86551e-06
W42	Exposure to noise	External causes of morbidity and mortality	0	0
W43	Exposure to vibration	External causes of morbidity and mortality	0	0
W44	Foreign body entering into or through eye or natural orifice	External causes of morbidity and mortality	792	0.00226948
W45	Foreign body or object entering through skin	External causes of morbidity and mortality	605	0.00173363
W46	Contact with hypodermic needle	External causes of morbidity and mortality	15	4.29827e-05
W49	Exposure to other and unspecified inanimate mechanical forces	External causes of morbidity and mortality	137	0.000392575
W50	Hit, struck, kicked, twisted, bitten or scratched by another person	External causes of morbidity and mortality	206	0.000590295
W51	Striking against or bumped into by another person	External causes of morbidity and mortality	164	0.000469944
W52	Crushed, pushed and stepped on by crowd or human stampede	External causes of morbidity and mortality	6	1.71931e-05
W53	Bitten by rat	External causes of morbidity and mortality	5	1.43276e-05
W54	Bitten or struck by dog	External causes of morbidity and mortality	783	0.00224369
W55	Bitten or struck by other mammals	External causes of morbidity and mortality	528	0.00151299
W56	Contact with marine animal	External causes of morbidity and mortality	4	1.1462e-05
W57	Bitten or stung by non-venomous insect and other non-venomous arthropods	External causes of morbidity and mortality	534	0.00153018
W58	Bitten or struck by crocodile or alligator	External causes of morbidity and mortality	4	1.1462e-05
W59	Bitten or crushed by other reptiles	External causes of morbidity and mortality	6	1.71931e-05
W60	Contact with plant thorns and spines and sharp leaves	External causes of morbidity and mortality	74	0.000212048
W64	Exposure to other and unspecified animate mechanical forces	External causes of morbidity and mortality	78	0.00022351
W65	Drowning and submersion while in bath-tub	External causes of morbidity and mortality	0	0
W66	Drowning and submersion following fall into bath-tub	External causes of morbidity and mortality	4	1.1462e-05
W67	Drowning and submersion while in swimming-pool	External causes of morbidity and mortality	4	1.1462e-05
W68	Drowning and submersion following fall into swimming-pool	External causes of morbidity and mortality	0	0
W69	Drowning and submersion while in natural water	External causes of morbidity and mortality	6	1.71931e-05
W70	Drowning and submersion following fall into natural water	External causes of morbidity and mortality	3	8.59653e-06
W73	Other specified drowning and submersion	External causes of morbidity and mortality	2	5.73102e-06
W74	Unspecified drowning and submersion	External causes of morbidity and mortality	11	3.15206e-05
W75	Accidental suffocation and strangulation in bed	External causes of morbidity and mortality	0	0
W76	Other accidental hanging and strangulation	External causes of morbidity and mortality	2	5.73102e-06
W77	Threat to breathing due to cave-in, falling earth and other substances	External causes of morbidity and mortality	0	0
W78	Inhalation of gastric contents	External causes of morbidity and mortality	124	0.000355323
W79	Inhalation and ingestion of food causing obstruction of respiratory tract	External causes of morbidity and mortality	251	0.000719243
W80	Inhalation and ingestion of other objects causing obstruction of respiratory tract	External causes of morbidity and mortality	154	0.000441289
W81	Confined to or trapped in a low-oxygen environment	External causes of morbidity and mortality	0	0
W83	Other specified threats to breathing	External causes of morbidity and mortality	4	1.1462e-05
W84	Unspecified threat to breathing	External causes of morbidity and mortality	64	0.000183393
W85	Exposure to electric transmission lines	External causes of morbidity and mortality	6	1.71931e-05
W86	Exposure to other specified electric current	External causes of morbidity and mortality	25	7.16378e-05
W87	Exposure to unspecified electric current	External causes of morbidity and mortality	31	8.88308e-05
W88	Exposure to ionising radiation	External causes of morbidity and mortality	5	1.43276e-05
W89	Exposure to man-made visible and ultraviolet light	External causes of morbidity and mortality	1	2.86551e-06
W90	Exposure to other nonionising radiation	External causes of morbidity and mortality	13	3.72516e-05
W91	Exposure to unspecified type of radiation	External causes of morbidity and mortality	9	2.57896e-05
W92	Exposure to excessive heat of man-made origin	External causes of morbidity and mortality	4	1.1462e-05
W93	Exposure to excessive cold of man-made origin	External causes of morbidity and mortality	5	1.43276e-05
W94	Exposure to high and low air pressure and changes in air pressure	External causes of morbidity and mortality	20	5.73102e-05
W99	Exposure to other and unspecified man-made environmental factors	External causes of morbidity and mortality	2	5.73102e-06
X00	Exposure to uncontrolled fire in building or structure	External causes of morbidity and mortality	17	4.87137e-05
X01	Exposure to uncontrolled fire, not in building or structure	External causes of morbidity and mortality	5	1.43276e-05
X02	Exposure to controlled fire in building or structure	External causes of morbidity and mortality	12	3.43861e-05
X03	Exposure to controlled fire, not in building or structure	External causes of morbidity and mortality	7	2.00586e-05
X04	Exposure to ignition of highly flammable material	External causes of morbidity and mortality	38	0.000108889
X05	Exposure to ignition or melting of nightwear	External causes of morbidity and mortality	1	2.86551e-06
X06	Exposure to ignition or melting of other clothing and apparel	External causes of morbidity and mortality	13	3.72516e-05
X08	Exposure to other specified smoke, fire and flames	External causes of morbidity and mortality	20	5.73102e-05
X09	Exposure to unspecified smoke, fire and flames	External causes of morbidity and mortality	63	0.000180527
X10	Contact with hot drinks, food, fats and cooking oils	External causes of morbidity and mortality	77	0.000220644
X11	Contact with hot tap-water	External causes of morbidity and mortality	24	6.87722e-05
X12	Contact with other hot fluids	External causes of morbidity and mortality	72	0.000206317
X13	Contact with steam and hot vapours	External causes of morbidity and mortality	8	2.29241e-05
X14	Contact with hot air and gases	External causes of morbidity and mortality	4	1.1462e-05
X15	Contact with hot household appliances	External causes of morbidity and mortality	31	8.88308e-05
X16	Contact with hot heating appliances, radiators and pipes	External causes of morbidity and mortality	44	0.000126082
X17	Contact with hot engines, machinery and tools	External causes of morbidity and mortality	8	2.29241e-05
X18	Contact with other hot metals	External causes of morbidity and mortality	10	2.86551e-05
X19	Contact with other and unspecified heat and hot substances	External causes of morbidity and mortality	35	0.000100293
X20	Contact with venomous snakes and lizards	External causes of morbidity and mortality	5	1.43276e-05
X21	Contact with venomous spiders	External causes of morbidity and mortality	4	1.1462e-05
X22	Contact with scorpions	External causes of morbidity and mortality	2	5.73102e-06
X23	Contact with hornets, wasps and bees	External causes of morbidity and mortality	181	0.000518657
X24	Contact with centipedes and venomous millipedes (tropical)	External causes of morbidity and mortality	0	0
X25	Contact with other specified venomous arthropods	External causes of morbidity and mortality	8	2.29241e-05
X26	Contact with venomous marine animals and plants	External causes of morbidity and mortality	5	1.43276e-05
X27	Contact with other specified venomous animals	External causes of morbidity and mortality	1	2.86551e-06
X28	Contact with other specified venomous plants	External causes of morbidity and mortality	1	2.86551e-06
X29	Contact with unspecified venomous animal or plant	External causes of morbidity and mortality	14	4.01171e-05
X30	Exposure to excessive natural heat	External causes of morbidity and mortality	9	2.57896e-05
X31	Exposure to excessive natural cold	External causes of morbidity and mortality	49	0.00014041
X32	Exposure to sunlight	External causes of morbidity and mortality	12	3.43861e-05
X33	Victim of lightning	External causes of morbidity and mortality	3	8.59653e-06
X34	Victim of earthquake	External causes of morbidity and mortality	0	0
X35	Victim of volcanic eruption	External causes of morbidity and mortality	3	8.59653e-06
X36	Victim of avalanche, landslide and other earth movements	External causes of morbidity and mortality	3	8.59653e-06
X37	Victim of cataclysmic storm	External causes of morbidity and mortality	1	2.86551e-06
X38	Victim of flood	External causes of morbidity and mortality	3	8.59653e-06
X39	Exposure to other and unspecified forces of nature	External causes of morbidity and mortality	30	8.59653e-05
X40	Accidental poisoning by and exposure to nonopioid analgesics, antipyretics and antirheumatics	External causes of morbidity and mortality	385	0.00110322
X41	Accidental poisoning by and exposure to antiepileptic, sedative-hypnotic, anti-Parkinsonism and psychotropic drugs, not elsewhere classified	External causes of morbidity and mortality	312	0.000894039
X42	Accidental poisoning by and exposure to narcotics and psychodysleptics [hallucinogens], not elsewhere classified	External causes of morbidity and mortality	277	0.000793746
X43	Accidental poisoning by and exposure to other drugs acting on the autonomic nervous system	External causes of morbidity and mortality	63	0.000180527
X44	Accidental poisoning by and exposure to other and unspecified drugs, medicaments and biological substances	External causes of morbidity and mortality	389	0.00111468
X45	Accidental poisoning by and exposure to alcohol	External causes of morbidity and mortality	127	0.00036392
X46	Accidental poisoning by and exposure to organic solvents and halogenated hydrocarbons and their vapours	External causes of morbidity and mortality	17	4.87137e-05
X47	Accidental poisoning by and exposure to other gases and vapours	External causes of morbidity and mortality	74	0.000212048
X48	Accidental poisoning by and exposure to pesticides	External causes of morbidity and mortality	11	3.15206e-05
X49	Accidental poisoning by and exposure to other and unspecified chemicals and noxious substances	External causes of morbidity and mortality	184	0.000527254
X50	Overexertion and strenuous or repetitive movements	External causes of morbidity and mortality	1360	0.00389709
X51	Travel and motion	External causes of morbidity and mortality	162	0.000464213
X52	Prolonged stay in weightless environment	External causes of morbidity and mortality	3	8.59653e-06
X53	Lack of food	External causes of morbidity and mortality	11	3.15206e-05
X54	Lack of water	External causes of morbidity and mortality	7	2.00586e-05
X57	Unspecified privation	External causes of morbidity and mortality	0	0
X58	Exposure to other specified factors	External causes of morbidity and mortality	258	0.000739302
X59	Exposure to unspecified factor	External causes of morbidity and mortality	4736	0.0135711
X60	Intentional self-poisoning by and exposure to nonopioid analgesics, antipyretics and antirheumatics	External causes of morbidity and mortality	1447	0.00414639
X61	Intentional self-poisoning by and exposure to antiepileptic, sedative-hypnotic, anti-Parkinsonism and psychotropic drugs, not elsewhere classified	External causes of morbidity and mortality	1450	0.00415499
X62	Intentional self-poisoning by and exposure to narcotics and psychodysleptics [hallucinogens], not elsewhere classified	External causes of morbidity and mortality	531	0.00152159
X63	Intentional self-poisoning by and exposure to other drugs acting on the autonomic nervous system	External causes of morbidity and mortality	146	0.000418364
X64	Intentional self-poisoning by and exposure to other and unspecified drugs, medicaments and biological substances	External causes of morbidity and mortality	613	0.00175656
X65	Intentional self-poisoning by and exposure to alcohol	External causes of morbidity and mortality	829	0.00237551
X66	Intentional self-poisoning by and exposure to organic solvents and halogenated hydrocarbons and their vapours	External causes of morbidity and mortality	5	1.43276e-05
X67	Intentional self-poisoning by and exposure to other gases and vapours	External causes of morbidity and mortality	39	0.000111755
X68	Intentional self-poisoning by and exposure to pesticides	External causes of morbidity and mortality	53	0.000151872
X69	Intentional self-poisoning by and exposure to other and unspecified chemicals and noxious substances	External causes of morbidity and mortality	54	0.000154738
X70	Intentional self-harm by hanging, strangulation and suffocation	External causes of morbidity and mortality	30	8.59653e-05
X71	Intentional self-harm by drowning and submersion	External causes of morbidity and mortality	5	1.43276e-05
X72	Intentional self-harm by handgun discharge	External causes of morbidity and mortality	4	1.1462e-05
X73	Intentional self-harm by rifle, shotgun and larger firearm discharge	External causes of morbidity and mortality	2	5.73102e-06
X74	Intentional self-harm by other and unspecified firearm discharge	External causes of morbidity and mortality	3	8.59653e-06
X75	Intentional self-harm by explosive material	External causes of morbidity and mortality	0	0
X76	Intentional self-harm by smoke, fire and flames	External causes of morbidity and mortality	7	2.00586e-05
X77	Intentional self-harm by steam, hot vapours and hot objects	External causes of morbidity and mortality	4	1.1462e-05
X78	Intentional self-harm by sharp object	External causes of morbidity and mortality	204	0.000584564
X79	Intentional self-harm by blunt object	External causes of morbidity and mortality	10	2.86551e-05
X80	Intentional self-harm by jumping from a high place	External causes of morbidity and mortality	16	4.58482e-05
X81	Intentional self-harm by jumping or lying before moving object	External causes of morbidity and mortality	7	2.00586e-05
X82	Intentional self-harm by crashing of motor vehicle	External causes of morbidity and mortality	8	2.29241e-05
X83	Intentional self-harm by other specified means	External causes of morbidity and mortality	20	5.73102e-05
X84	Intentional self-harm by unspecified means	External causes of morbidity and mortality	23	6.59067e-05
X85	Assault by drugs, medicaments and biological substances	External causes of morbidity and mortality	11	3.15206e-05
X86	Assault by corrosive substance	External causes of morbidity and mortality	6	1.71931e-05
X87	Assault by pesticides	External causes of morbidity and mortality	4	1.1462e-05
X88	Assault by gases and vapours	External causes of morbidity and mortality	9	2.57896e-05
X89	Assault by other specified chemicals and noxious substances	External causes of morbidity and mortality	0	0
X90	Assault by unspecified chemical or noxious substance	External causes of morbidity and mortality	5	1.43276e-05
X91	Assault by hanging, strangulation and suffocation	External causes of morbidity and mortality	4	1.1462e-05
X92	Assault by drowning and submersion	External causes of morbidity and mortality	9	2.57896e-05
X93	Assault by handgun discharge	External causes of morbidity and mortality	3	8.59653e-06
X94	Assault by rifle, shotgun and larger firearm discharge	External causes of morbidity and mortality	3	8.59653e-06
X95	Assault by other and unspecified firearm discharge	External causes of morbidity and mortality	2	5.73102e-06
X96	Assault by explosive material	External causes of morbidity and mortality	7	2.00586e-05
X97	Assault by smoke, fire and flames	External causes of morbidity and mortality	2	5.73102e-06
X98	Assault by steam, hot vapours and hot objects	External causes of morbidity and mortality	1	2.86551e-06
X99	Assault by sharp object	External causes of morbidity and mortality	135	0.000386844
Y00	Assault by blunt object	External causes of morbidity and mortality	82	0.000234972
Y01	Assault by pushing from high place	External causes of morbidity and mortality	6	1.71931e-05
Y02	Assault by pushing or placing victim before moving object	External causes of morbidity and mortality	2	5.73102e-06
Y03	Assault by crashing of motor vehicle	External causes of morbidity and mortality	3	8.59653e-06
Y04	Assault by bodily force	External causes of morbidity and mortality	694	0.00198866
Y05	Sexual assault by bodily force	External causes of morbidity and mortality	4	1.1462e-05
Y06	Neglect and abandonment	External causes of morbidity and mortality	0	0
Y07	Other maltreatment syndromes	External causes of morbidity and mortality	19	5.44447e-05
Y08	Assault by other specified means	External causes of morbidity and mortality	23	6.59067e-05
Y09	Assault by unspecified means	External causes of morbidity and mortality	167	0.00047854
Y10	Poisoning by and exposure to nonopioid analgesics, antipyretics and antirheumatics, undetermined intent	External causes of morbidity and mortality	12	3.43861e-05
Y11	Poisoning by and exposure to antiepileptic, sedative-hypnotic, anti-Parkinsonism and psychotropic drugs, not elsewhere classified, undetermined intent	External causes of morbidity and mortality	17	4.87137e-05
Y12	Poisoning by and exposure to narcotics and psychodysleptics [hallucinogens], not elsewhere classified, undetermined intent	External causes of morbidity and mortality	7	2.00586e-05
Y13	Poisoning by and exposure to other drugs acting on the autonomic nervous system, undetermined intent	External causes of morbidity and mortality	2	5.73102e-06
Y14	Poisoning by and exposure to other and unspecified drugs, medicaments and biological substances, undetermined intent	External causes of morbidity and mortality	10	2.86551e-05
Y15	Poisoning by and exposure to alcohol, undetermined intent	External causes of morbidity and mortality	4	1.1462e-05
Y16	Poisoning by and exposure to organic solvents and halogenated hydrocarbons and their vapours, undetermined intent	External causes of morbidity and mortality	0	0
Y17	Poisoning by and exposure to other gases and vapours, undetermined intent	External causes of morbidity and mortality	2	5.73102e-06
Y18	Poisoning by and exposure to pesticides, undetermined intent	External causes of morbidity and mortality	2	5.73102e-06
Y19	Poisoning by and exposure to other and unspecified chemicals and noxious substances, undetermined intent	External causes of morbidity and mortality	5	1.43276e-05
Y20	Hanging, strangulation and suffocation, undetermined intent	External causes of morbidity and mortality	3	8.59653e-06
Y21	Drowning and submersion, undetermined intent	External causes of morbidity and mortality	3	8.59653e-06
Y22	Handgun discharge, undetermined intent	External causes of morbidity and mortality	0	0
Y23	Rifle, shotgun and larger firearm discharge, undetermined intent	External causes of morbidity and mortality	1	2.86551e-06
Y24	Other and unspecified firearm discharge, undetermined intent	External causes of morbidity and mortality	2	5.73102e-06
Y25	Contact with explosive material, undetermined intent	External causes of morbidity and mortality	3	8.59653e-06
Y26	Exposure to smoke, fire and flames, undetermined intent	External causes of morbidity and mortality	2	5.73102e-06
Y27	Contact with steam, hot vapours and hot objects, undetermined intent	External causes of morbidity and mortality	0	0
Y28	Contact with sharp object, undetermined intent	External causes of morbidity and mortality	35	0.000100293
Y29	Contact with blunt object, undetermined intent	External causes of morbidity and mortality	15	4.29827e-05
Y30	Falling, jumping or pushed from a high place, undetermined intent	External causes of morbidity and mortality	7	2.00586e-05
Y31	Falling, lying or running before or into moving object, undetermined intent	External causes of morbidity and mortality	4	1.1462e-05
Y32	Crashing of motor vehicle, undetermined intent	External causes of morbidity and mortality	3	8.59653e-06
Y33	Other specified events, undetermined intent	External causes of morbidity and mortality	5	1.43276e-05
Y34	Unspecified event, undetermined intent	External causes of morbidity and mortality	25	7.16378e-05
Y35	Legal intervention	External causes of morbidity and mortality	4	1.1462e-05
Y36	Operations of war	External causes of morbidity and mortality	2	5.73102e-06
Y40	Systemic antibiotics	External causes of morbidity and mortality	1127	0.00322943
Y41	Other systemic anti-infectives and antiparasitics	External causes of morbidity and mortality	265	0.00075936
Y42	Hormones and their synthetic substitutes and antagonists, not elsewhere classified	External causes of morbidity and mortality	1310	0.00375382
Y43	Primarily systemic agents	External causes of morbidity and mortality	3984	0.0114162
Y44	Agents primarily affecting blood constituents	External causes of morbidity and mortality	545	0.0015617
Y45	Analgesics, antipyretics and anti-inflammatory drugs	External causes of morbidity and mortality	1725	0.00494301
Y46	Antiepileptics and anti-Parkinsonism drugs	External causes of morbidity and mortality	256	0.000733571
Y47	Sedatives, hypnotics and antianxiety drugs	External causes of morbidity and mortality	77	0.000220644
Y48	Anaesthetics and therapeutic gases	External causes of morbidity and mortality	208	0.000596026
Y49	Psychotropic drugs, not elsewhere classified	External causes of morbidity and mortality	310	0.000888308
Y50	Central nervous system stimulants, not elsewhere classified	External causes of morbidity and mortality	14	4.01171e-05
Y51	Drugs primarily affecting the autonomic nervous system	External causes of morbidity and mortality	593	0.00169925
Y52	Agents primarily affecting the cardiovascular system	External causes of morbidity and mortality	1219	0.00349306
Y53	Agents primarily affecting the gastro-intestinal system	External causes of morbidity and mortality	258	0.000739302
Y54	Agents primarily affecting water-balance and mineral and uric acid metabolism	External causes of morbidity and mortality	632	0.001811
Y55	Agents primarily acting on smooth and skeletal muscles and the respiratory system	External causes of morbidity and mortality	55	0.000157603
Y56	Topical agents primarily affecting skin and mucous membrane and ophthalmological, otorhinolaryngological and dental drugs	External causes of morbidity and mortality	145	0.000415499
Y57	Other and unspecified drugs and medicaments	External causes of morbidity and mortality	712	0.00204024
Y58	Bacterial vaccines	External causes of morbidity and mortality	25	7.16378e-05
Y59	Other and unspecified vaccines and biological substances	External causes of morbidity and mortality	100	0.000286551
Y60	Unintentional cut, puncture, perforation or haemorrhage during surgical and medical care	External causes of morbidity and mortality	1242	0.00355896
Y61	Foreign object accidentally left in body during surgical and medical care	External causes of morbidity and mortality	35	0.000100293
Y62	Failure of sterile precautions during surgical and medical care	External causes of morbidity and mortality	5	1.43276e-05
Y63	Failure in dosage during surgical and medical care	External causes of morbidity and mortality	12	3.43861e-05
Y64	Contaminated medical or biological substances	External causes of morbidity and mortality	0	0
Y65	Other misadventures during surgical and medical care	External causes of morbidity and mortality	145	0.000415499
Y66	Nonadministration of surgical and medical care	External causes of morbidity and mortality	12	3.43861e-05
Y69	Unspecified misadventure during surgical and medical care	External causes of morbidity and mortality	12	3.43861e-05
Y70	Anaesthesiology devices associated with adverse incidents	External causes of morbidity and mortality	21	6.01757e-05
Y71	Cardiovascular devices associated with adverse incidents	External causes of morbidity and mortality	59	0.000169065
Y72	Otorhinolaryngological devices associated with adverse incidents	External causes of morbidity and mortality	12	3.43861e-05
Y73	Gastro-enterology and urology devices associated with adverse incidents	External causes of morbidity and mortality	52	0.000149007
Y74	General hospital and personal-use devices associated with adverse incidents	External causes of morbidity and mortality	7	2.00586e-05
Y75	Neurological devices associated with adverse incidents	External causes of morbidity and mortality	6	1.71931e-05
Y76	Obstetric and gynaecological devices associated with adverse incidents	External causes of morbidity and mortality	51	0.000146141
Y77	Ophthalmic devices associated with adverse incidents	External causes of morbidity and mortality	76	0.000217779
Y78	Radiological devices associated with adverse incidents	External causes of morbidity and mortality	6	1.71931e-05
Y79	Orthopaedic devices associated with adverse incidents	External causes of morbidity and mortality	180	0.000515792
Y80	Physical medicine devices associated with adverse incidents	External causes of morbidity and mortality	7	2.00586e-05
Y81	General- and plastic-surgery devices associated with adverse incidents	External causes of morbidity and mortality	26	7.45033e-05
Y82	Other and unspecified medical devices associated with adverse incidents	External causes of morbidity and mortality	41	0.000117486
Y83	Surgical operation and other surgical procedures as the cause of abnormal reaction of the patient, or of later complication, without mention of misadventure at the time of the procedure	External causes of morbidity and mortality	24312	0.0696663
Y84	Other medical procedures as the cause of abnormal reaction of the patient, or of later complication, without mention of misadventure at the time of the procedure	External causes of morbidity and mortality	4125	0.0118202
Y85	Sequelae of transport accidents	External causes of morbidity and mortality	509	0.00145854
Y86	Sequelae of other accidents	External causes of morbidity and mortality	1063	0.00304604
Y87	Sequelae of intentional self-harm, assault and events of undetermined intent	External causes of morbidity and mortality	88	0.000252165
Y88	Sequelae of surgical and medical care as external cause	External causes of morbidity and mortality	232	0.000664798
Y89	Sequelae of other external causes	External causes of morbidity and mortality	56	0.000160469
Y90	Evidence of alcohol involvement determined by blood alcohol level	External causes of morbidity and mortality	63	0.000180527
Y91	Evidence of alcohol involvement determined by level of intoxication	External causes of morbidity and mortality	97	0.000277954
Y95	Nosocomial condition	External causes of morbidity and mortality	4197	0.0120265
Y96	Work-related condition	External causes of morbidity and mortality	3	8.59653e-06
Y97	Environmental-pollution-related condition	External causes of morbidity and mortality	3	8.59653e-06
Y98	Lifestyle-related condition	External causes of morbidity and mortality	3	8.59653e-06
Z00	General examination and investigation of persons without complaint or reported diagnosis	Factors influencing health status and contact with health services	789	0.00226089
Z01	Other special examinations and investigations of persons without complaint or reported diagnosis	Factors influencing health status and contact with health services	2447	0.0070119
Z02	Examination and encounter for administrative purposes	Factors influencing health status and contact with health services	2877	0.00824407
Z03	Medical observation and evaluation for suspected diseases and conditions	Factors influencing health status and contact with health services	15159	0.0434383
Z04	Examination and observation for other reasons	Factors influencing health status and contact with health services	1965	0.00563073
Z08	Follow-up examination after treatment for malignant neoplasm	Factors influencing health status and contact with health services	6459	0.0185083
Z09	Follow-up examination after treatment for conditions other than malignant neoplasms	Factors influencing health status and contact with health services	13518	0.038736
Z10	Routine general health check-up of defined subpopulation	Factors influencing health status and contact with health services	3	8.59653e-06
Z11	Special screening examination for infectious and parasitic diseases	Factors influencing health status and contact with health services	15338	0.0439512
Z12	Special screening examination for neoplasms	Factors influencing health status and contact with health services	11188	0.0320593
Z13	Special screening examination for other diseases and disorders	Factors influencing health status and contact with health services	13546	0.0388162
Z20	Contact with and exposure to communicable diseases	Factors influencing health status and contact with health services	545	0.0015617
Z21	Asymptomatic human immunodeficiency virus [HIV] infection status	Factors influencing health status and contact with health services	61	0.000174796
Z22	Carrier of infectious disease	Factors influencing health status and contact with health services	2209	0.00632991
Z23	Need for immunisation against single bacterial diseases	Factors influencing health status and contact with health services	14	4.01171e-05
Z24	Need for immunisation against certain single viral diseases	Factors influencing health status and contact with health services	18	5.15792e-05
Z25	Need for immunisation against other single viral diseases	Factors influencing health status and contact with health services	14	4.01171e-05
Z26	Need for immunisation against other single infectious diseases	Factors influencing health status and contact with health services	10	2.86551e-05
Z27	Need for immunisation against combinations of infectious diseases	Factors influencing health status and contact with health services	28	8.02343e-05
Z28	Immunisation not carried out	Factors influencing health status and contact with health services	7	2.00586e-05
Z29	Need for other prophylactic measures	Factors influencing health status and contact with health services	1866	0.00534704
Z30	Contraceptive management	Factors influencing health status and contact with health services	7813	0.0223882
Z31	Procreative management	Factors influencing health status and contact with health services	246	0.000704915
Z32	Pregnancy examination and test	Factors influencing health status and contact with health services	155	0.000444154
[truncated: 60 more rows]

## Sheet: Supplementary Data 3
Supplementary Data 3. Results of association analysis between RFPRS and diseases adjusted for age, sex, genotyping array and PC 1 ~ 10 in the PRS set (n = 174,489)
Field ID	Category	Risk factors	Disease & Disease ICD10 code	Disease Description	Disease Category	Beta	OR	Standard error	P
30710	Blood biochemistry	C-reactive protein (mg/L)	A04	Other bacterial intestinal infections	Certain infectious and parasitic diseases	0.1293	1.13803	0.02564	4.51619e-07
30140	Blood count	Neutrophill count	A04	Other bacterial intestinal infections	Certain infectious and parasitic diseases	0.136658	1.14644	0.025481	8.19575e-08
23099	Body composition by impedance	Body fat percentage	A04	Other bacterial intestinal infections	Certain infectious and parasitic diseases	0.170429	1.18581	0.0254599	2.17822e-11
23100	Body composition by impedance	Whole body fat mass	A04	Other bacterial intestinal infections	Certain infectious and parasitic diseases	0.163491	1.17761	0.0254719	1.38438e-10
23104	Body composition by impedance	Body mass index (BMI)	A04	Other bacterial intestinal infections	Certain infectious and parasitic diseases	0.158424	1.17166	0.0254344	4.70515e-10
23111	Body composition by impedance	Leg fat percentage (right)	A04	Other bacterial intestinal infections	Certain infectious and parasitic diseases	0.163057	1.1771	0.025432	1.43997e-10
23112	Body composition by impedance	Leg fat mass (right)	A04	Other bacterial intestinal infections	Certain infectious and parasitic diseases	0.156042	1.16888	0.025413	8.27032e-10
23115	Body composition by impedance	Leg fat percentage (left)	A04	Other bacterial intestinal infections	Certain infectious and parasitic diseases	0.165756	1.18029	0.0254428	7.28915e-11
23116	Body composition by impedance	Leg fat mass (left)	A04	Other bacterial intestinal infections	Certain infectious and parasitic diseases	0.156305	1.16918	0.0254245	7.86397e-10
23119	Body composition by impedance	Arm fat percentage (right)	A04	Other bacterial intestinal infections	Certain infectious and parasitic diseases	0.159358	1.17276	0.0254405	3.76119e-10
23120	Body composition by impedance	Arm fat mass (right)	A04	Other bacterial intestinal infections	Certain infectious and parasitic diseases	0.152366	1.16459	0.0254174	2.03894e-09
23123	Body composition by impedance	Arm fat percentage (left)	A04	Other bacterial intestinal infections	Certain infectious and parasitic diseases	0.163656	1.17781	0.0254466	1.27102e-10
23124	Body composition by impedance	Arm fat mass (left)	A04	Other bacterial intestinal infections	Certain infectious and parasitic diseases	0.154011	1.1665	0.0254248	1.38112e-09
23127	Body composition by impedance	Trunk fat percentage	A04	Other bacterial intestinal infections	Certain infectious and parasitic diseases	0.1592	1.17257	0.02544	3.90871e-10
23128	Body composition by impedance	Trunk fat mass	A04	Other bacterial intestinal infections	Certain infectious and parasitic diseases	0.150266	1.16214	0.0254118	3.36571e-09
23098	Body composition by impedance	weight	A04	Other bacterial intestinal infections	Certain infectious and parasitic diseases	0.136368	1.1461	0.025409	8.01615e-08
48	Body size measures	Waist circumference	A04	Other bacterial intestinal infections	Certain infectious and parasitic diseases	0.157258	1.1703	0.025013	3.24441e-10
21001	Body size measures	Body mass index (BMI)	A04	Other bacterial intestinal infections	Certain infectious and parasitic diseases	0.152087	1.16426	0.025114	1.39839e-09
30710	Blood biochemistry	C-reactive protein (mg/L)	A09	Diarrhoea and gastro-enteritis of presumed infectious origin	Certain infectious and parasitic diseases	0.098403	1.10341	0.012661	7.76857e-15
30730	Blood biochemistry	Gamma glutamyltransferase (U/L)	A09	Diarrhoea and gastro-enteritis of presumed infectious origin	Certain infectious and parasitic diseases	0.064148	1.06625	0.012666	4.08826e-07
30750	Blood biochemistry	Glycated haemoglobin (mmol/mol)	A09	Diarrhoea and gastro-enteritis of presumed infectious origin	Certain infectious and parasitic diseases	0.073928	1.07673	0.012655	5.16713e-09
30870	Blood biochemistry	Triglycerides (mmol/L)	A09	Diarrhoea and gastro-enteritis of presumed infectious origin	Certain infectious and parasitic diseases	0.0679044	1.07026	0.0126522	8.01615e-08
30000	Blood count	White blood cell (leukocyte) count	A09	Diarrhoea and gastro-enteritis of presumed infectious origin	Certain infectious and parasitic diseases	0.065517	1.06771	0.012554	1.80102e-07
30240	Blood count	Reticulocyte percentage	A09	Diarrhoea and gastro-enteritis of presumed infectious origin	Certain infectious and parasitic diseases	0.0711028	1.07369	0.0126296	1.80493e-08
30250	Blood count	Reticulocyte count	A09	Diarrhoea and gastro-enteritis of presumed infectious origin	Certain infectious and parasitic diseases	0.0727129	1.07542	0.0126321	8.62778e-09
30290	Blood count	High light scatter reticulocyte percentage	A09	Diarrhoea and gastro-enteritis of presumed infectious origin	Certain infectious and parasitic diseases	0.0738892	1.07669	0.0126278	4.89518e-09
30300	Blood count	High light scatter reticulocyte count	A09	Diarrhoea and gastro-enteritis of presumed infectious origin	Certain infectious and parasitic diseases	0.0765148	1.07952	0.0126292	1.37257e-09
23099	Body composition by impedance	Body fat percentage	A09	Diarrhoea and gastro-enteritis of presumed infectious origin	Certain infectious and parasitic diseases	0.107514	1.11351	0.012556	1.10864e-17
23100	Body composition by impedance	Whole body fat mass	A09	Diarrhoea and gastro-enteritis of presumed infectious origin	Certain infectious and parasitic diseases	0.098345	1.10334	0.012545	4.56759e-15
23104	Body composition by impedance	Body mass index (BMI)	A09	Diarrhoea and gastro-enteritis of presumed infectious origin	Certain infectious and parasitic diseases	0.102138	1.10754	0.012541	3.81818e-16
23111	Body composition by impedance	Leg fat percentage (right)	A09	Diarrhoea and gastro-enteritis of presumed infectious origin	Certain infectious and parasitic diseases	0.118095	1.12535	0.012549	4.97267e-21
23112	Body composition by impedance	Leg fat mass (right)	A09	Diarrhoea and gastro-enteritis of presumed infectious origin	Certain infectious and parasitic diseases	0.105828	1.11163	0.012535	3.11679e-17
23115	Body composition by impedance	Leg fat percentage (left)	A09	Diarrhoea and gastro-enteritis of presumed infectious origin	Certain infectious and parasitic diseases	0.113936	1.12068	0.012552	1.12755e-19
23116	Body composition by impedance	Leg fat mass (left)	A09	Diarrhoea and gastro-enteritis of presumed infectious origin	Certain infectious and parasitic diseases	0.10319	1.1087	0.012537	1.86951e-16
23119	Body composition by impedance	Arm fat percentage (right)	A09	Diarrhoea and gastro-enteritis of presumed infectious origin	Certain infectious and parasitic diseases	0.103894	1.10948	0.012549	1.251e-16
23120	Body composition by impedance	Arm fat mass (right)	A09	Diarrhoea and gastro-enteritis of presumed infectious origin	Certain infectious and parasitic diseases	0.098352	1.10335	0.012536	4.31994e-15
23123	Body composition by impedance	Arm fat percentage (left)	A09	Diarrhoea and gastro-enteritis of presumed infectious origin	Certain infectious and parasitic diseases	0.103263	1.10878	0.012549	1.9169e-16
23124	Body composition by impedance	Arm fat mass (left)	A09	Diarrhoea and gastro-enteritis of presumed infectious origin	Certain infectious and parasitic diseases	0.096683	1.10151	0.012536	1.24529e-14
23127	Body composition by impedance	Trunk fat percentage	A09	Diarrhoea and gastro-enteritis of presumed infectious origin	Certain infectious and parasitic diseases	0.098414	1.10342	0.012548	4.42442e-15
23128	Body composition by impedance	Trunk fat mass	A09	Diarrhoea and gastro-enteritis of presumed infectious origin	Certain infectious and parasitic diseases	0.092851	1.0973	0.012533	1.28808e-13
23098	Body composition by impedance	weight	A09	Diarrhoea and gastro-enteritis of presumed infectious origin	Certain infectious and parasitic diseases	0.078845	1.08204	0.012527	3.10138e-10
48	Body size measures	Waist circumference	A09	Diarrhoea and gastro-enteritis of presumed infectious origin	Certain infectious and parasitic diseases	0.107579	1.11358	0.012369	3.40714e-18
49	Body size measures	Hip circumference	A09	Diarrhoea and gastro-enteritis of presumed infectious origin	Certain infectious and parasitic diseases	0.072629	1.07533	0.012368	4.31365e-09
21001	Body size measures	Body mass index (BMI)	A09	Diarrhoea and gastro-enteritis of presumed infectious origin	Certain infectious and parasitic diseases	0.106405	1.11227	0.012402	9.56526e-18
21002	Body size measures	Weight	A09	Diarrhoea and gastro-enteritis of presumed infectious origin	Certain infectious and parasitic diseases	0.075	1.07788	0.012379	1.37257e-09
46	Hand grip strength	Hand grip strength (left)	A09	Diarrhoea and gastro-enteritis of presumed infectious origin	Certain infectious and parasitic diseases	-0.071164	0.931309	0.012386	9.15347e-09
47	Hand grip strength	Hand grip strength (right)	A09	Diarrhoea and gastro-enteritis of presumed infectious origin	Certain infectious and parasitic diseases	-0.075179	0.927577	0.012382	1.26593e-09
20127	Mental health	Neuroticism score	A09	Diarrhoea and gastro-enteritis of presumed infectious origin	Certain infectious and parasitic diseases	0.074674	1.07753	0.013836	6.78547e-08
30710	Blood biochemistry	C-reactive protein (mg/L)	A41	Other septicaemia	Certain infectious and parasitic diseases	0.082123	1.08559	0.014553	1.67377e-08
23099	Body composition by impedance	Body fat percentage	A41	Other septicaemia	Certain infectious and parasitic diseases	0.106734	1.11264	0.014563	2.32899e-13
23100	Body composition by impedance	Whole body fat mass	A41	Other septicaemia	Certain infectious and parasitic diseases	0.113148	1.1198	0.014561	7.89218e-15
23104	Body composition by impedance	Body mass index (BMI)	A41	Other septicaemia	Certain infectious and parasitic diseases	0.116608	1.12368	0.014547	1.0993e-15
23105	Body composition by impedance	Basal metabolic rate	A41	Other septicaemia	Certain infectious and parasitic diseases	0.081184	1.08457	0.014541	2.36764e-08
23111	Body composition by impedance	Leg fat percentage (right)	A41	Other septicaemia	Certain infectious and parasitic diseases	0.113388	1.12007	0.014544	6.42598e-15
23112	Body composition by impedance	Leg fat mass (right)	A41	Other septicaemia	Certain infectious and parasitic diseases	0.12128	1.12894	0.01454	7.42061e-17
23113	Body composition by impedance	Leg fat-free mass (right)	A41	Other septicaemia	Certain infectious and parasitic diseases	0.07548	1.0784	0.014543	2.10535e-07
23114	Body composition by impedance	Leg predicted mass (right)	A41	Other septicaemia	Certain infectious and parasitic diseases	0.074767	1.07763	0.014543	2.73582e-07
23115	Body composition by impedance	Leg fat percentage (left)	A41	Other septicaemia	Certain infectious and parasitic diseases	0.113043	1.11968	0.01455	7.89218e-15
23116	Body composition by impedance	Leg fat mass (left)	A41	Other septicaemia	Certain infectious and parasitic diseases	0.120858	1.12846	0.014546	9.72102e-17
23117	Body composition by impedance	Leg fat-free mass (left)	A41	Other septicaemia	Certain infectious and parasitic diseases	0.082735	1.08625	0.014537	1.26504e-08
23118	Body composition by impedance	Leg predicted mass (left)	A41	Other septicaemia	Certain infectious and parasitic diseases	0.083419	1.087	0.014537	9.59631e-09
23119	Body composition by impedance	Arm fat percentage (right)	A41	Other septicaemia	Certain infectious and parasitic diseases	0.106838	1.11275	0.014551	2.1136e-13
23120	Body composition by impedance	Arm fat mass (right)	A41	Other septicaemia	Certain infectious and parasitic diseases	0.115672	1.12263	0.014544	1.83156e-15
23121	Body composition by impedance	Arm fat-free mass (right)	A41	Other septicaemia	Certain infectious and parasitic diseases	0.077283	1.08035	0.014545	1.0797e-07
23122	Body composition by impedance	Arm predicted mass (right)	A41	Other septicaemia	Certain infectious and parasitic diseases	0.077088	1.08014	0.014546	1.15947e-07
23123	Body composition by impedance	Arm fat percentage (left)	A41	Other septicaemia	Certain infectious and parasitic diseases	0.106648	1.11254	0.014549	2.31168e-13
23124	Body composition by impedance	Arm fat mass (left)	A41	Other septicaemia	Certain infectious and parasitic diseases	0.116234	1.12326	0.014544	1.33591e-15
23125	Body composition by impedance	Arm fat-free mass (left)	A41	Other septicaemia	Certain infectious and parasitic diseases	0.080508	1.08384	0.014548	3.13469e-08
23126	Body composition by impedance	Arm predicted mass (left)	A41	Other septicaemia	Certain infectious and parasitic diseases	0.080328	1.08364	0.014548	3.37566e-08
23127	Body composition by impedance	Trunk fat percentage	A41	Other septicaemia	Certain infectious and parasitic diseases	0.097938	1.10289	0.014553	1.70198e-11
23128	Body composition by impedance	Trunk fat mass	A41	Other septicaemia	Certain infectious and parasitic diseases	0.108217	1.11429	0.014543	1.00394e-13
23098	Body composition by impedance	weight	A41	Other septicaemia	Certain infectious and parasitic diseases	0.109908	1.11618	0.014538	4.05077e-14
48	Body size measures	Waist circumference	A41	Other septicaemia	Certain infectious and parasitic diseases	0.132336	1.14149	0.014248	1.58984e-20
49	Body size measures	Hip circumference	A41	Other septicaemia	Certain infectious and parasitic diseases	0.099484	1.1046	0.014252	2.96254e-12
21001	Body size measures	Body mass index (BMI)	A41	Other septicaemia	Certain infectious and parasitic diseases	0.122307	1.1301	0.014308	1.26254e-17
21002	Body size measures	Weight	A41	Other septicaemia	Certain infectious and parasitic diseases	0.110608	1.11696	0.01429	9.99603e-15
30710	Blood biochemistry	C-reactive protein (mg/L)	Asthma	Asthma	Asthma	0.0724311	1.07512	0.00702649	6.46e-25
30750	Blood biochemistry	Glycated haemoglobin (mmol/mol)	Asthma	Asthma	Asthma	0.0511169	1.05245	0.00701544	3.18e-13
30600	Blood biochemistry	Albumin	Asthma	Asthma	Asthma	-0.0504043	0.950845	0.00731621	5.6e-12
30770	Blood biochemistry	IGF-1 (nmol/L)	Asthma	Asthma	Asthma	-0.0356768	0.964952	0.00704726	4.14e-07
30210	Blood count	Eosinophill percentage	Asthma	Asthma	Asthma	0.160755	1.1744	0.00698287	2.85e-117
30140	Blood count	Neutrophill count	Asthma	Asthma	Asthma	0.0491466	1.05037	0.00695024	1.54e-12
30000	Blood count	White blood cell (leukocyte) count	Asthma	Asthma	Asthma	0.0554738	1.05704	0.00695099	1.46e-15
30180	Blood count	Lymphocyte percentage	Asthma	Asthma	Asthma	-0.0433628	0.957564	0.00695209	4.45e-10
23099	Body composition by impedance	Body fat percentage	Asthma	Asthma	Asthma	0.0797897	1.08306	0.00693272	1.19e-30
23115	Body composition by impedance	Leg fat percentage (left)	Asthma	Asthma	Asthma	0.0826854	1.0862	0.00693014	8.13e-33
23111	Body composition by impedance	Leg fat percentage (right)	Asthma	Asthma	Asthma	0.0815362	1.08495	0.00692876	5.72e-32
23116	Body composition by impedance	Leg fat mass (left)	Asthma	Asthma	Asthma	0.0755165	1.07844	0.00691974	9.97e-28
23112	Body composition by impedance	Leg fat mass (right)	Asthma	Asthma	Asthma	0.0755039	1.07843	0.00691857	9.97e-28
23119	Body composition by impedance	Arm fat percentage (right)	Asthma	Asthma	Asthma	0.0812845	1.08468	0.00693111	9.21e-32
23128	Body composition by impedance	Trunk fat mass	Asthma	Asthma	Asthma	0.0693336	1.07179	0.0069177	1.21e-23
23127	Body composition by impedance	Trunk fat percentage	Asthma	Asthma	Asthma	0.0733721	1.07613	0.00692882	3.34e-26
23123	Body composition by impedance	Arm fat percentage (left)	Asthma	Asthma	Asthma	0.079745	1.08301	0.00693075	1.23e-30
23100	Body composition by impedance	Whole body fat mass	Asthma	Asthma	Asthma	0.0727616	1.07547	0.0069227	7.72e-26
23120	Body composition by impedance	Arm fat mass (right)	Asthma	Asthma	Asthma	0.0752382	1.07814	0.00691931	1.54e-27
23104	Body composition by impedance	Body mass index (BMI)	Asthma	Asthma	Asthma	0.0753575	1.07827	0.00692131	1.32e-27
23124	Body composition by impedance	Arm fat mass (left)	Asthma	Asthma	Asthma	0.0741527	1.07697	0.00691922	8.48e-27
23098	Body composition by impedance	weight	Asthma	Asthma	Asthma	0.0627403	1.06475	0.00691311	1.13109e-19
48	Body size measures	Waist circumference	Asthma	Asthma	Asthma	0.0879732	1.09196	0.00685436	1.05e-37
21001	Body size measures	Body mass index (BMI)	Asthma	Asthma	Asthma	0.0767488	1.07977	0.00686696	5.31e-29
49	Body size measures	Hip circumference	Asthma	Asthma	Asthma	0.0549279	1.05646	0.00684891	1.06e-15
21002	Body size measures	Weight	Asthma	Asthma	Asthma	0.0562144	1.05782	0.00685167	2.32e-16
47	Hand grip strength	Hand grip strength (right)	Asthma	Asthma	Asthma	-0.0492316	0.951961	0.00686549	7.45e-13
46	Hand grip strength	Hand grip strength (left)	Asthma	Asthma	Asthma	-0.04422	0.956743	0.00686531	1.19e-10
20150	Spirometry	Forced expiratory volume in 1-second (FEV1), Best measure	Asthma	Asthma	Asthma	-0.121016	0.886019	0.00791357	8.61e-53
3063	Spirometry	Forced expiratory volume in 1-second (FEV1)	Asthma	Asthma	Asthma	-0.125009	0.882489	0.00737508	1.92e-64
3064	Spirometry	Peak expiratory flow (PEF)	Asthma	Asthma	Asthma	-0.0829921	0.920358	0.00736445	1.86e-29
20154	Spirometry	Forced expiratory volume in 1-second (FEV1), predicted percentage	Asthma	Asthma	Asthma	-0.119799	0.887099	0.00881391	4.47e-42
20151	Spirometry	Forced vital capacity (FVC), Best measure	Asthma	Asthma	Asthma	-0.068946	0.933377	0.00790078	2.63e-18
3062	Spirometry	Forced vital capacity (FVC)	Asthma	Asthma	Asthma	-0.0734831	0.929152	0.00736093	1.81e-23
30690	Blood biochemistry	Cholesterol (mmol/L)	Atrial fibrillation	Atrial fibrillation	Atrial fibrillation	-0.0768635	0.926016	0.0108532	1.42e-12
23114	Body composition by impedance	Leg predicted mass (right)	Atrial fibrillation	Atrial fibrillation	Atrial fibrillation	0.146861	1.15819	0.010839	8e-42
23113	Body composition by impedance	Leg fat-free mass (right)	Atrial fibrillation	Atrial fibrillation	Atrial fibrillation	0.146993	1.15835	0.0108389	6.77e-42
23118	Body composition by impedance	Leg predicted mass (left)	Atrial fibrillation	Atrial fibrillation	Atrial fibrillation	0.147994	1.15951	0.0108339	1.75e-42
23117	Body composition by impedance	Leg fat-free mass (left)	Atrial fibrillation	Atrial fibrillation	Atrial fibrillation	0.148698	1.16032	0.0108343	7.22e-43
23102	Body composition by impedance	Whole body water mass	Atrial fibrillation	Atrial fibrillation	Atrial fibrillation	0.15009	1.16194	0.0108384	1.31e-43
23105	Body composition by impedance	Basal metabolic rate	Atrial fibrillation	Atrial fibrillation	Atrial fibrillation	0.153048	1.16538	0.0108374	2.77e-45
23125	Body composition by impedance	Arm fat-free mass (left)	Atrial fibrillation	Atrial fibrillation	Atrial fibrillation	0.145361	1.15646	0.0108441	5.68e-41
23101	Body composition by impedance	Whole body fat-free mass	Atrial fibrillation	Atrial fibrillation	Atrial fibrillation	0.150074	1.16192	0.0108379	1.32e-43
23104	Body composition by impedance	Body mass index (BMI)	Atrial fibrillation	Atrial fibrillation	Atrial fibrillation	0.0892214	1.09332	0.0108209	1.65e-16
23129	Body composition by impedance	Trunk fat-free mass	Atrial fibrillation	Atrial fibrillation	Atrial fibrillation	0.147228	1.15862	0.010842	5.31e-42
23126	Body composition by impedance	Arm predicted mass (left)	Atrial fibrillation	Atrial fibrillation	Atrial fibrillation	0.144717	1.15571	0.0108436	1.25e-40
23122	Body composition by impedance	Arm predicted mass (right)	Atrial fibrillation	Atrial fibrillation	Atrial fibrillation	0.140948	1.15136	0.0108403	1.19e-38
23116	Body composition by impedance	Leg fat mass (left)	Atrial fibrillation	Atrial fibrillation	Atrial fibrillation	0.109796	1.11605	0.0108238	3.52e-24
23130	Body composition by impedance	Trunk predicted mass	Atrial fibrillation	Atrial fibrillation	Atrial fibrillation	0.146698	1.158	0.0108408	1.01e-41
23112	Body composition by impedance	Leg fat mass (right)	Atrial fibrillation	Atrial fibrillation	Atrial fibrillation	0.109318	1.11552	0.0108182	5.25e-24
23121	Body composition by impedance	Arm fat-free mass (right)	Atrial fibrillation	Atrial fibrillation	Atrial fibrillation	0.141478	1.15197	0.0108388	6.12e-39
23128	Body composition by impedance	Trunk fat mass	Atrial fibrillation	Atrial fibrillation	Atrial fibrillation	0.116053	1.12306	0.0108242	8.06e-27
23120	Body composition by impedance	Arm fat mass (right)	Atrial fibrillation	Atrial fibrillation	Atrial fibrillation	0.114725	1.12156	0.0108255	3.06e-26
23124	Body composition by impedance	Arm fat mass (left)	Atrial fibrillation	Atrial fibrillation	Atrial fibrillation	0.114059	1.12082	0.0108247	5.84e-26
23100	Body composition by impedance	Whole body fat mass	Atrial fibrillation	Atrial fibrillation	Atrial fibrillation	0.116527	1.12359	0.0108358	5.68e-27
23111	Body composition by impedance	Leg fat percentage (right)	Atrial fibrillation	Atrial fibrillation	Atrial fibrillation	0.0612599	1.06318	0.0108105	1.46e-08
23115	Body composition by impedance	Leg fat percentage (left)	Atrial fibrillation	Atrial fibrillation	Atrial fibrillation	0.0637477	1.06582	0.010815	3.76e-09
23119	Body composition by impedance	Arm fat percentage (right)	Atrial fibrillation	Atrial fibrillation	Atrial fibrillation	0.0766509	1.07967	0.0108207	1.4e-12
23099	Body composition by impedance	Body fat percentage	Atrial fibrillation	Atrial fibrillation	Atrial fibrillation	0.0741743	1.07699	0.0108271	7.34e-12
23123	Body composition by impedance	Arm fat percentage (left)	Atrial fibrillation	Atrial fibrillation	Atrial fibrillation	0.0747551	1.07762	0.0108181	4.84e-12
23107	Body composition by impedance	Impedance of leg (right)	Atrial fibrillation	Atrial fibrillation	Atrial fibrillation	-0.0839822	0.919448	0.0108077	7.81e-15
23127	Body composition by impedance	Trunk fat percentage	Atrial fibrillation	Atrial fibrillation	Atrial fibrillation	0.0768438	1.07987	0.0108228	1.25e-12
23106	Body composition by impedance	Impedance of whole body	Atrial fibrillation	Atrial fibrillation	Atrial fibrillation	-0.082857	0.920483	0.0108111	1.8e-14
23108	Body composition by impedance	Impedance of leg (left)	Atrial fibrillation	Atrial fibrillation	Atrial fibrillation	-0.0847802	0.918714	0.0108079	4.35e-15
23109	Body composition by impedance	Impedance of arm (right)	Atrial fibrillation	Atrial fibrillation	Atrial fibrillation	-0.0630203	0.938924	0.0108059	5.48e-09
23110	Body composition by impedance	Impedance of arm (left)	Atrial fibrillation	Atrial fibrillation	Atrial fibrillation	-0.0682407	0.934036	0.0108129	2.77e-10
23098	Body composition by impedance	weight	Atrial fibrillation	Atrial fibrillation	Atrial fibrillation	0.158142	1.17133	0.0108373	3.13965e-48
49	Body size measures	Hip circumference	Atrial fibrillation	Atrial fibrillation	Atrial fibrillation	0.133712	1.14306	0.0106235	2.51e-36
21002	Body size measures	Weight	Atrial fibrillation	Atrial fibrillation	Atrial fibrillation	0.153391	1.16578	0.010642	4.24e-47
21001	Body size measures	Body mass index (BMI)	Atrial fibrillation	Atrial fibrillation	Atrial fibrillation	0.095936	1.10069	0.0106343	1.86e-19
50	Body size measures	Standing height	Atrial fibrillation	Atrial fibrillation	Atrial fibrillation	0.111224	1.11765	0.0106263	1.23e-25
48	Body size measures	Waist circumference	Atrial fibrillation	Atrial fibrillation	Atrial fibrillation	0.129886	1.1387	0.0106192	2.11e-34
20015	Body size measures	Sitting height	Atrial fibrillation	Atrial fibrillation	Atrial fibrillation	0.105635	1.11142	0.0106025	2.21e-23
3143	Bone-densitometry of heel	Ankle spacing width	Atrial fibrillation	Atrial fibrillation	Atrial fibrillation	0.0863358	1.09017	0.0141468	1.04e-09
20153	Spirometry	Forced expiratory volume in 1-second (FEV1), predicted	Atrial fibrillation	Atrial fibrillation	Atrial fibrillation	0.0920002	1.09636	0.0142253	9.97e-11
23100	Body composition by impedance	Whole body fat mass	B95	Streptococcus and staphylococcus as the cause of diseases classified to other chapters	Certain infectious and parasitic diseases	0.115493	1.12243	0.0189624	1.12447e-09
23101	Body composition by impedance	Whole body fat-free mass	B95	Streptococcus and staphylococcus as the cause of diseases classified to other chapters	Certain infectious and parasitic diseases	0.120389	1.12794	0.018935	2.04913e-10
23102	Body composition by impedance	Whole body water mass	B95	Streptococcus and staphylococcus as the cause of diseases classified to other chapters	Certain infectious and parasitic diseases	0.122167	1.12994	0.018935	1.10679e-10
23104	Body composition by impedance	Body mass index (BMI)	B95	Streptococcus and staphylococcus as the cause of diseases classified to other chapters	Certain infectious and parasitic diseases	0.110689	1.11705	0.0189301	5.01428e-09
23105	Body composition by impedance	Basal metabolic rate	B95	Streptococcus and staphylococcus as the cause of diseases classified to other chapters	Certain infectious and parasitic diseases	0.127285	1.13574	0.018929	1.77358e-11
23106	Body composition by impedance	Impedance of whole body	B95	Streptococcus and staphylococcus as the cause of diseases classified to other chapters	Certain infectious and parasitic diseases	-0.097475	0.907125	0.018927	2.60776e-07
23112	Body composition by impedance	Leg fat mass (right)	B95	Streptococcus and staphylococcus as the cause of diseases classified to other chapters	Certain infectious and parasitic diseases	0.114587	1.12141	0.0189216	1.39839e-09
23113	Body composition by impedance	Leg fat-free mass (right)	B95	Streptococcus and staphylococcus as the cause of diseases classified to other chapters	Certain infectious and parasitic diseases	0.114863	1.12172	0.018936	1.31411e-09
23114	Body composition by impedance	Leg predicted mass (right)	B95	Streptococcus and staphylococcus as the cause of diseases classified to other chapters	Certain infectious and parasitic diseases	0.115996	1.12299	0.018937	9.03125e-10
23116	Body composition by impedance	Leg fat mass (left)	B95	Streptococcus and staphylococcus as the cause of diseases classified to other chapters	Certain infectious and parasitic diseases	0.11478	1.12163	0.018928	1.33056e-09
23117	Body composition by impedance	Leg fat-free mass (left)	B95	Streptococcus and staphylococcus as the cause of diseases classified to other chapters	Certain infectious and parasitic diseases	0.119375	1.12679	0.018924	2.83356e-10
23118	Body composition by impedance	Leg predicted mass (left)	B95	Streptococcus and staphylococcus as the cause of diseases classified to other chapters	Certain infectious and parasitic diseases	0.119807	1.12728	0.018924	2.44182e-10
23120	Body composition by impedance	Arm fat mass (right)	B95	Streptococcus and staphylococcus as the cause of diseases classified to other chapters	Certain infectious and parasitic diseases	0.122139	1.12991	0.0189256	1.09227e-10
23121	Body composition by impedance	Arm fat-free mass (right)	B95	Streptococcus and staphylococcus as the cause of diseases classified to other chapters	Certain infectious and parasitic diseases	0.123898	1.1319	0.018939	6.08728e-11
23122	Body composition by impedance	Arm predicted mass (right)	B95	Streptococcus and staphylococcus as the cause of diseases classified to other chapters	Certain infectious and parasitic diseases	0.123717	1.1317	0.018943	6.55151e-11
23124	Body composition by impedance	Arm fat mass (left)	B95	Streptococcus and staphylococcus as the cause of diseases classified to other chapters	Certain infectious and parasitic diseases	0.120514	1.12808	0.0189254	1.91995e-10
23125	Body composition by impedance	Arm fat-free mass (left)	B95	Streptococcus and staphylococcus as the cause of diseases classified to other chapters	Certain infectious and parasitic diseases	0.127877	1.13641	0.018941	1.47298e-11
23126	Body composition by impedance	Arm predicted mass (left)	B95	Streptococcus and staphylococcus as the cause of diseases classified to other chapters	Certain infectious and parasitic diseases	0.12801	1.13656	0.018939	1.39393e-11
23128	Body composition by impedance	Trunk fat mass	B95	Streptococcus and staphylococcus as the cause of diseases classified to other chapters	Certain infectious and parasitic diseases	0.111139	1.11755	0.0189256	4.31365e-09
23129	Body composition by impedance	Trunk fat-free mass	B95	Streptococcus and staphylococcus as the cause of diseases classified to other chapters	Certain infectious and parasitic diseases	0.121508	1.1292	0.0189508	1.43997e-10
23130	Body composition by impedance	Trunk predicted mass	B95	Streptococcus and staphylococcus as the cause of diseases classified to other chapters	Certain infectious and parasitic diseases	0.121195	1.12885	0.01895	1.59912e-10
23098	Body composition by impedance	weight	B95	Streptococcus and staphylococcus as the cause of diseases classified to other chapters	Certain infectious and parasitic diseases	0.133972	1.14336	0.018921	1.43669e-12
48	Body size measures	Waist circumference	B95	Streptococcus and staphylococcus as the cause of diseases classified to other chapters	Certain infectious and parasitic diseases	0.147949	1.15945	0.0183734	8.19724e-16
49	Body size measures	Hip circumference	B95	Streptococcus and staphylococcus as the cause of diseases classified to other chapters	Certain infectious and parasitic diseases	0.129904	1.13872	0.0183953	1.64748e-12
21001	Body size measures	Body mass index (BMI)	B95	Streptococcus and staphylococcus as the cause of diseases classified to other chapters	Certain infectious and parasitic diseases	0.112959	1.11959	0.018494	1.01105e-09
21002	Body size measures	Weight	B95	Streptococcus and staphylococcus as the cause of diseases classified to other chapters	Certain infectious and parasitic diseases	0.134799	1.14431	0.0184553	2.80551e-13
30710	Blood biochemistry	C-reactive protein (mg/L)	B96	Other bacterial agents as the cause of diseases classified to other chapters	Certain infectious and parasitic diseases	0.082577	1.08608	0.013163	3.52732e-10
30730	Blood biochemistry	Gamma glutamyltransferase (U/L)	B96	Other bacterial agents as the cause of diseases classified to other chapters	Certain infectious and parasitic diseases	0.071527	1.07415	0.013167	5.58021e-08
30870	Blood biochemistry	Triglycerides (mmol/L)	B96	Other bacterial agents as the cause of diseases classified to other chapters	Certain infectious and parasitic diseases	0.078449	1.08161	0.013148	2.43619e-09
30880	Blood biochemistry	Urate (umol/L)	B96	Other bacterial agents as the cause of diseases classified to other chapters	Certain infectious and parasitic diseases	0.066015	1.06824	0.013191	5.59177e-07
30240	Blood count	Reticulocyte percentage	B96	Other bacterial agents as the cause of diseases classified to other chapters	Certain infectious and parasitic diseases	0.0753159	1.07822	0.0131297	9.71024e-09
30250	Blood count	Reticulocyte count	B96	Other bacterial agents as the cause of diseases classified to other chapters	Certain infectious and parasitic diseases	0.0747378	1.0776	0.0131331	1.26504e-08
30280	Blood count	Immature reticulocyte fraction	B96	Other bacterial agents as the cause of diseases classified to other chapters	Certain infectious and parasitic diseases	0.067068	1.06937	0.013129	3.25937e-07
30290	Blood count	High light scatter reticulocyte percentage	B96	Other bacterial agents as the cause of diseases classified to other chapters	Certain infectious and parasitic diseases	0.0820468	1.08551	0.0131322	4.16722e-10
30300	Blood count	High light scatter reticulocyte count	B96	Other bacterial agents as the cause of diseases classified to other chapters	Certain infectious and parasitic diseases	0.0825874	1.08609	0.0131339	3.22359e-10
23099	Body composition by impedance	Body fat percentage	B96	Other bacterial agents as the cause of diseases classified to other chapters	Certain infectious and parasitic diseases	0.112991	1.11962	0.0131675	9.4825e-18
23100	Body composition by impedance	Whole body fat mass	B96	Other bacterial agents as the cause of diseases classified to other chapters	Certain infectious and parasitic diseases	0.126608	1.13497	0.013164	6.79917e-22
23101	Body composition by impedance	Whole body fat-free mass	B96	Other bacterial agents as the cause of diseases classified to other chapters	Certain infectious and parasitic diseases	0.0837111	1.08731	0.0131421	1.89509e-10
23102	Body composition by impedance	Whole body water mass	B96	Other bacterial agents as the cause of diseases classified to other chapters	Certain infectious and parasitic diseases	0.0832543	1.08682	0.0131424	2.37932e-10
23104	Body composition by impedance	Body mass index (BMI)	B96	Other bacterial agents as the cause of diseases classified to other chapters	Certain infectious and parasitic diseases	0.129485	1.13824	0.0131573	7.60242e-23
23105	Body composition by impedance	Basal metabolic rate	B96	Other bacterial agents as the cause of diseases classified to other chapters	Certain infectious and parasitic diseases	0.094938	1.09959	0.013142	5.06905e-13
23106	Body composition by impedance	Impedance of whole body	B96	Other bacterial agents as the cause of diseases classified to other chapters	Certain infectious and parasitic diseases	-0.082231	0.921059	0.013135	3.85892e-10
23108	Body composition by impedance	Impedance of leg (left)	B96	Other bacterial agents as the cause of diseases classified to other chapters	Certain infectious and parasitic diseases	-0.0655694	0.936534	0.0131324	5.95072e-07
23109	Body composition by impedance	Impedance of arm (right)	B96	Other bacterial agents as the cause of diseases classified to other chapters	Certain infectious and parasitic diseases	-0.0836363	0.919766	0.0131318	1.90748e-10
23110	Body composition by impedance	Impedance of arm (left)	B96	Other bacterial agents as the cause of diseases classified to other chapters	Certain infectious and parasitic diseases	-0.085637	0.917927	0.013138	7.14492e-11
23111	Body composition by impedance	Leg fat percentage (right)	B96	Other bacterial agents as the cause of diseases classified to other chapters	Certain infectious and parasitic diseases	0.117509	1.12469	0.013158	4.26242e-19
23112	Body composition by impedance	Leg fat mass (right)	B96	Other bacterial agents as the cause of diseases classified to other chapters	Certain infectious and parasitic diseases	0.129409	1.13816	0.013151	7.67832e-23
23113	Body composition by impedance	Leg fat-free mass (right)	B96	Other bacterial agents as the cause of diseases classified to other chapters	Certain infectious and parasitic diseases	0.0828713	1.0864	0.0131426	2.87039e-10
23114	Body composition by impedance	Leg predicted mass (right)	B96	Other bacterial agents as the cause of diseases classified to other chapters	Certain infectious and parasitic diseases	0.0830882	1.08664	0.0131426	2.58837e-10
23115	Body composition by impedance	Leg fat percentage (left)	B96	Other bacterial agents as the cause of diseases classified to other chapters	Certain infectious and parasitic diseases	0.116906	1.12401	0.013163	6.68861e-19
23116	Body composition by impedance	Leg fat mass (left)	B96	Other bacterial agents as the cause of diseases classified to other chapters	Certain infectious and parasitic diseases	0.129765	1.13856	0.0131563	6.10836e-23
23117	Body composition by impedance	Leg fat-free mass (left)	B96	Other bacterial agents as the cause of diseases classified to other chapters	Certain infectious and parasitic diseases	0.0911405	1.09542	0.0131391	4.01936e-12
23118	Body composition by impedance	Leg predicted mass (left)	B96	Other bacterial agents as the cause of diseases classified to other chapters	Certain infectious and parasitic diseases	0.0912723	1.09557	0.013139	3.74468e-12
23119	Body composition by impedance	Arm fat percentage (right)	B96	Other bacterial agents as the cause of diseases classified to other chapters	Certain infectious and parasitic diseases	0.111002	1.1174	0.0131622	3.395e-17
23120	Body composition by impedance	Arm fat mass (right)	B96	Other bacterial agents as the cause of diseases classified to other chapters	Certain infectious and parasitic diseases	0.128587	1.13722	0.0131548	1.46146e-22
23121	Body composition by impedance	Arm fat-free mass (right)	B96	Other bacterial agents as the cause of diseases classified to other chapters	Certain infectious and parasitic diseases	0.0918099	1.09616	0.0131468	2.89996e-12
23122	Body composition by impedance	Arm predicted mass (right)	B96	Other bacterial agents as the cause of diseases classified to other chapters	Certain infectious and parasitic diseases	0.0919893	1.09635	0.0131478	2.62462e-12
23123	Body composition by impedance	Arm fat percentage (left)	B96	Other bacterial agents as the cause of diseases classified to other chapters	Certain infectious and parasitic diseases	0.109259	1.11545	0.0131616	1.03983e-16
23124	Body composition by impedance	Arm fat mass (left)	B96	Other bacterial agents as the cause of diseases classified to other chapters	Certain infectious and parasitic diseases	0.126169	1.13447	0.013153	8.74992e-22
23125	Body composition by impedance	Arm fat-free mass (left)	B96	Other bacterial agents as the cause of diseases classified to other chapters	Certain infectious and parasitic diseases	0.097362	1.10226	0.0131502	1.32749e-13
23126	Body composition by impedance	Arm predicted mass (left)	B96	Other bacterial agents as the cause of diseases classified to other chapters	Certain infectious and parasitic diseases	0.0985062	1.10352	0.0131514	6.92044e-14
23127	Body composition by impedance	Trunk fat percentage	B96	Other bacterial agents as the cause of diseases classified to other chapters	Certain infectious and parasitic diseases	0.104401	1.11005	0.0131613	2.16943e-15
23128	Body composition by impedance	Trunk fat mass	B96	Other bacterial agents as the cause of diseases classified to other chapters	Certain infectious and parasitic diseases	0.117329	1.12449	0.0131513	4.66528e-19
23129	Body composition by impedance	Trunk fat-free mass	B96	Other bacterial agents as the cause of diseases classified to other chapters	Certain infectious and parasitic diseases	0.076019	1.07898	0.0131553	7.52766e-09
23130	Body composition by impedance	Trunk predicted mass	B96	Other bacterial agents as the cause of diseases classified to other chapters	Certain infectious and parasitic diseases	0.0764558	1.07945	0.0131565	6.22111e-09
23098	Body composition by impedance	weight	B96	Other bacterial agents as the cause of diseases classified to other chapters	Certain infectious and parasitic diseases	0.134493	1.14396	0.0131481	1.49461e-24
48	Body size measures	Waist circumference	B96	Other bacterial agents as the cause of diseases classified to other chapters	Certain infectious and parasitic diseases	0.149428	1.16117	0.012898	5.04337e-31
49	Body size measures	Hip circumference	B96	Other bacterial agents as the cause of diseases classified to other chapters	Certain infectious and parasitic diseases	0.106616	1.11251	0.012898	1.3951e-16
21001	Body size measures	Body mass index (BMI)	B96	Other bacterial agents as the cause of diseases classified to other chapters	Certain infectious and parasitic diseases	0.132853	1.14208	0.01295	1.09621e-24
21002	Body size measures	Weight	B96	Other bacterial agents as the cause of diseases classified to other chapters	Certain infectious and parasitic diseases	0.123082	1.13098	0.012921	1.65495e-21
23099	Body composition by impedance	Body fat percentage	B97	Viral agents as the cause of diseases classified to other chapters	Certain infectious and parasitic diseases	0.14948	1.16123	0.0288866	2.28169e-07
23100	Body composition by impedance	Whole body fat mass	B97	Viral agents as the cause of diseases classified to other chapters	Certain infectious and parasitic diseases	0.151898	1.16404	0.028849	1.40359e-07
23104	Body composition by impedance	Body mass index (BMI)	B97	Viral agents as the cause of diseases classified to other chapters	Certain infectious and parasitic diseases	0.172898	1.18875	0.0288705	2.11557e-09
23111	Body composition by impedance	Leg fat percentage (right)	B97	Viral agents as the cause of diseases classified to other chapters	Certain infectious and parasitic diseases	0.151326	1.16338	0.028877	1.60768e-07
23112	Body composition by impedance	Leg fat mass (right)	B97	Viral agents as the cause of diseases classified to other chapters	Certain infectious and parasitic diseases	0.163507	1.17763	0.0288459	1.44707e-08
23115	Body composition by impedance	Leg fat percentage (left)	B97	Viral agents as the cause of diseases classified to other chapters	Certain infectious and parasitic diseases	0.153744	1.16619	0.0288884	1.02762e-07
23116	Body composition by impedance	Leg fat mass (left)	B97	Viral agents as the cause of diseases classified to other chapters	Certain infectious and parasitic diseases	0.163816	1.178	0.0288567	1.373e-08
23119	Body composition by impedance	Arm fat percentage (right)	B97	Viral agents as the cause of diseases classified to other chapters	Certain infectious and parasitic diseases	0.162999	1.17704	0.0288802	1.66408e-08
23120	Body composition by impedance	Arm fat mass (right)	B97	Viral agents as the cause of diseases classified to other chapters	Certain infectious and parasitic diseases	0.159458	1.17287	0.0288494	3.26229e-08
23123	Body composition by impedance	Arm fat percentage (left)	B97	Viral agents as the cause of diseases classified to other chapters	Certain infectious and parasitic diseases	0.158721	1.17201	0.0288799	3.89058e-08
23124	Body composition by impedance	Arm fat mass (left)	B97	Viral agents as the cause of diseases classified to other chapters	Certain infectious and parasitic diseases	0.1556	1.16836	0.02885	6.86148e-08
48	Body size measures	Waist circumference	B97	Viral agents as the cause of diseases classified to other chapters	Certain infectious and parasitic diseases	0.149628	1.1614	0.0284966	1.51457e-07
21001	Body size measures	Body mass index (BMI)	B97	Viral agents as the cause of diseases classified to other chapters	Certain infectious and parasitic diseases	0.173094	1.18898	0.0286329	1.4972e-09
23099	Body composition by impedance	Body fat percentage	B98	Other specified infectious agents as the cause of diseases classified to other chapters	Certain infectious and parasitic diseases	0.175657	1.19203	0.032011	4.09398e-08
23104	Body composition by impedance	Body mass index (BMI)	B98	Other specified infectious agents as the cause of diseases classified to other chapters	Certain infectious and parasitic diseases	0.180241	1.19751	0.0319998	1.7738e-08
23111	Body composition by impedance	Leg fat percentage (right)	B98	Other specified infectious agents as the cause of diseases classified to other chapters	Certain infectious and parasitic diseases	0.192467	1.21224	0.031996	1.80252e-09
23112	Body composition by impedance	Leg fat mass (right)	B98	Other specified infectious agents as the cause of diseases classified to other chapters	Certain infectious and parasitic diseases	0.175844	1.19225	0.0319747	3.82499e-08
23115	Body composition by impedance	Leg fat percentage (left)	B98	Other specified infectious agents as the cause of diseases classified to other chapters	Certain infectious and parasitic diseases	0.19208	1.21177	0.03201	1.96501e-09
23116	Body composition by impedance	Leg fat mass (left)	B98	Other specified infectious agents as the cause of diseases classified to other chapters	Certain infectious and parasitic diseases	0.17302	1.18889	0.0319878	6.34628e-08
23120	Body composition by impedance	Arm fat mass (right)	B98	Other specified infectious agents as the cause of diseases classified to other chapters	Certain infectious and parasitic diseases	0.159524	1.17295	0.0319777	6.07523e-07
23127	Body composition by impedance	Trunk fat percentage	B98	Other specified infectious agents as the cause of diseases classified to other chapters	Certain infectious and parasitic diseases	0.1598	1.17328	0.032001	5.91998e-07
48	Body size measures	Waist circumference	B98	Other specified infectious agents as the cause of diseases classified to other chapters	Certain infectious and parasitic diseases	0.174644	1.19082	0.031623	3.33746e-08
21001	Body size measures	Body mass index (BMI)	B98	Other specified infectious agents as the cause of diseases classified to other chapters	Certain infectious and parasitic diseases	0.182887	1.20068	0.031692	7.89387e-09
20153	Spirometry	Forced expiratory volume in 1-second (FEV1), predicted	Breast cancer	Breast cancer	Breast cancer	0.0784383	1.0816	0.0156984	5.83593e-07
23100	Body composition by impedance	Whole body fat mass	C34	Malignant neoplasm of bronchus and lung	Neoplasms	0.120378	1.12792	0.0233572	2.55272e-07
23112	Body composition by impedance	Leg fat mass (right)	C34	Malignant neoplasm of bronchus and lung	Neoplasms	0.1268	1.13519	0.02332	5.36541e-08
23116	Body composition by impedance	Leg fat mass (left)	C34	Malignant neoplasm of bronchus and lung	Neoplasms	0.1231	1.131	0.02333	1.32195e-07
23098	Body composition by impedance	weight	C34	Malignant neoplasm of bronchus and lung	Neoplasms	0.117079	1.12421	0.0233187	5.1455e-07
48	Body size measures	Waist circumference	C34	Malignant neoplasm of bronchus and lung	Neoplasms	0.12699	1.13541	0.023017	3.45336e-08
21001	Body size measures	Body mass index (BMI)	C34	Malignant neoplasm of bronchus and lung	Neoplasms	0.117427	1.1246	0.0230831	3.64158e-07
30620	Blood biochemistry	Alanine aminotransferase (U/L)	CAD	Coronary artery disease	Coronary artery disease	0.12563	1.13386	0.00756568	6.37933e-62
30680	Blood biochemistry	Calcium (mmol/L)	CAD	Coronary artery disease	Coronary artery disease	0.0556233	1.0572	0.00784875	1.37157e-12
30710	Blood biochemistry	C-reactive protein (mg/L)	CAD	Coronary artery disease	Coronary artery disease	0.122596	1.13043	0.00757765	7.12869e-59
30730	Blood biochemistry	Gamma glutamyltransferase (U/L)	CAD	Coronary artery disease	Coronary artery disease	0.144622	1.1556	0.00758724	5.29994e-81
30750	Blood biochemistry	Glycated haemoglobin (mmol/mol)	CAD	Coronary artery disease	Coronary artery disease	0.127238	1.13569	0.00755871	1.39293e-63
30830	Blood biochemistry	SHBG (nmol/L)	CAD	Coronary artery disease	Coronary artery disease	-0.13902	0.870211	0.00791066	3.9169e-69
30860	Blood biochemistry	Total protein (g/L)	CAD	Coronary artery disease	Coronary artery disease	0.052603	1.05401	0.00785815	2.17048e-11
30870	Blood biochemistry	Triglycerides (mmol/L)	CAD	Coronary artery disease	Coronary artery disease	0.171206	1.18674	0.00759591	1.71248e-112
30880	Blood biochemistry	Urate (umol/L)	CAD	Coronary artery disease	Coronary artery disease	0.111275	1.1177	0.00759098	1.18194e-48
30000	Blood count	White blood cell (leukocyte) count	CAD	Coronary artery disease	Coronary artery disease	0.131767	1.14084	0.00753392	1.71312e-68
30010	Blood count	Red blood cell (erythrocyte) count	CAD	Coronary artery disease	Coronary artery disease	0.0675338	1.06987	0.00748345	1.80649e-19
30020	Blood count	Haemoglobin concentration	CAD	Coronary artery disease	Coronary artery disease	0.0662831	1.06853	0.00748052	7.94727e-19
30030	Blood count	Haematocrit percentage	CAD	Coronary artery disease	Coronary artery disease	0.0615372	1.06347	0.00747799	1.88609e-16
30080	Blood count	Platelet count	CAD	Coronary artery disease	Coronary artery disease	0.0445308	1.04554	0.00749557	2.8337e-09
30090	Blood count	Platelet crit	CAD	Coronary artery disease	Coronary artery disease	0.0558702	1.05746	0.00749268	8.87558e-14
30120	Blood count	Lymphocyte count	CAD	Coronary artery disease	Coronary artery disease	0.105102	1.11082	0.00749754	1.20681e-44
30130	Blood count	Monocyte count	CAD	Coronary artery disease	Coronary artery disease	0.0856433	1.08942	0.00751174	4.12146e-30
30140	Blood count	Neutrophill count	CAD	Coronary artery disease	Coronary artery disease	0.111985	1.1185	0.00752199	3.95982e-50
30240	Blood count	Reticulocyte percentage	CAD	Coronary artery disease	Coronary artery disease	0.153858	1.16633	0.00757122	8.31486e-92
30250	Blood count	Reticulocyte count	CAD	Coronary artery disease	Coronary artery disease	0.160874	1.17454	0.00757625	4.63837e-100
30270	Blood count	Mean sphered cell volume	CAD	Coronary artery disease	Coronary artery disease	-0.0651625	0.936915	0.00752615	4.79489e-18
30280	Blood count	Immature reticulocyte fraction	CAD	Coronary artery disease	Coronary artery disease	0.128504	1.13713	0.00755908	8.2111e-65
30290	Blood count	High light scatter reticulocyte percentage	CAD	Coronary artery disease	Coronary artery disease	0.164059	1.17828	0.00757379	4.7505e-104
30300	Blood count	High light scatter reticulocyte count	CAD	Coronary artery disease	Coronary artery disease	0.169923	1.18521	0.00757709	2.2027e-111
102	Blood pressure	Pulse rate, automated reading	CAD	Coronary artery disease	Coronary artery disease	0.039367	1.04015	0.00764454	2.60916e-07
4079	Blood pressure	Diastolic blood pressure, automated reading	CAD	Coronary artery disease	Coronary artery disease	0.147031	1.15839	0.00768006	1.07493e-81
4080	Blood pressure	Systolic blood pressure, automated reading	CAD	Coronary artery disease	Coronary artery disease	0.188048	1.20689	0.00771334	2.81783e-131
23098	Body composition by impedance	weight	CAD	Coronary artery disease	Coronary artery disease	0.106125	1.11196	0.00751946	3.14138e-45
23099	Body composition by impedance	Body fat percentage	CAD	Coronary artery disease	Coronary artery disease	0.174061	1.19013	0.00755982	2.6501e-117
23100	Body composition by impedance	Whole body fat mass	CAD	Coronary artery disease	Coronary artery disease	0.150622	1.16256	0.00754716	1.29257e-88
23104	Body composition by impedance	Body mass index (BMI)	CAD	Coronary artery disease	Coronary artery disease	0.181862	1.19945	0.00755769	6.06885e-128
23106	Body composition by impedance	Impedance of whole body	CAD	Coronary artery disease	Coronary artery disease	-0.0761928	0.926638	0.00752246	4.1207e-24
23107	Body composition by impedance	Impedance of leg (right)	CAD	Coronary artery disease	Coronary artery disease	-0.0404012	0.960404	0.00752038	7.77667e-08
23108	Body composition by impedance	Impedance of leg (left)	CAD	Coronary artery disease	Coronary artery disease	-0.0385344	0.962199	0.00751548	2.93863e-07
23109	Body composition by impedance	Impedance of arm (right)	CAD	Coronary artery disease	Coronary artery disease	-0.0984642	0.906228	0.00752562	4.07245e-39
23110	Body composition by impedance	Impedance of arm (left)	CAD	Coronary artery disease	Coronary artery disease	-0.100014	0.904825	0.00752758	2.77746e-40
23111	Body composition by impedance	Leg fat percentage (right)	CAD	Coronary artery disease	Coronary artery disease	0.197308	1.21812	0.00755637	2.69932e-150
23112	Body composition by impedance	Leg fat mass (right)	CAD	Coronary artery disease	Coronary artery disease	0.167142	1.18192	0.00754062	7.37665e-109
23115	Body composition by impedance	Leg fat percentage (left)	CAD	Coronary artery disease	Coronary artery disease	0.199934	1.22132	0.00756203	4.86491e-154
23116	Body composition by impedance	Leg fat mass (left)	CAD	Coronary artery disease	Coronary artery disease	0.168548	1.18359	0.00754589	1.63506e-110
23119	Body composition by impedance	Arm fat percentage (right)	CAD	Coronary artery disease	Coronary artery disease	0.170816	1.18627	0.00755301	3.04147e-113
23120	Body composition by impedance	Arm fat mass (right)	CAD	Coronary artery disease	Coronary artery disease	0.152132	1.16431	0.00753972	1.54491e-90
23123	Body composition by impedance	Arm fat percentage (left)	CAD	Coronary artery disease	Coronary artery disease	0.171035	1.18653	0.00755113	1.3857e-113
23124	Body composition by impedance	Arm fat mass (left)	CAD	Coronary artery disease	Coronary artery disease	0.15248	1.16472	0.00754121	6.58504e-91
23125	Body composition by impedance	Arm fat-free mass (left)	CAD	Coronary artery disease	Coronary artery disease	0.0419227	1.04281	0.0075226	2.50525e-08
23126	Body composition by impedance	Arm predicted mass (left)	CAD	Coronary artery disease	Coronary artery disease	0.0429084	1.04384	0.0075229	1.17233e-08
23127	Body composition by impedance	Trunk fat percentage	CAD	Coronary artery disease	Coronary artery disease	0.151458	1.16353	0.00754581	1.30244e-89
23128	Body composition by impedance	Trunk fat mass	CAD	Coronary artery disease	Coronary artery disease	0.135094	1.14464	0.00753317	6.49632e-72
48	Body size measures	Waist circumference	CAD	Coronary artery disease	Coronary artery disease	0.173356	1.18929	0.00741631	7.67984e-121
49	Body size measures	Hip circumference	CAD	Coronary artery disease	Coronary artery disease	0.0941237	1.0987	0.00739621	4.24294e-37
50	Body size measures	Standing height	CAD	Coronary artery disease	Coronary artery disease	-0.122604	0.884614	0.00741622	2.16316e-61
20015	Body size measures	Sitting height	CAD	Coronary artery disease	Coronary artery disease	-0.070571	0.931862	0.00738851	1.27893e-21
21001	Body size measures	Body mass index (BMI)	CAD	Coronary artery disease	Coronary artery disease	0.185765	1.20414	0.00744841	2.72484e-137
21002	Body size measures	Weight	CAD	Coronary artery disease	Coronary artery disease	0.100872	1.10613	0.00740612	3.04437e-42
78	Bone-densitometry of heel	Heel bone mineral density (BMD) T-score, automated	CAD	Coronary artery disease	Coronary artery disease	0.0504791	1.05177	0.00972741	2.11011e-07
3147	Bone-densitometry of heel	Heel quantitative ultrasound index (QUI), direct entry	CAD	Coronary artery disease	Coronary artery disease	0.0504783	1.05177	0.00972742	2.11114e-07
3148	Bone-densitometry of heel	Heel bone mineral density (BMD)	CAD	Coronary artery disease	Coronary artery disease	0.0510477	1.05237	0.00972733	1.53876e-07
20022	Early life factors	Birth weight	CAD	Coronary artery disease	Coronary artery disease	-0.0737392	0.928914	0.0108799	1.22227e-11
46	Hand grip strength	Hand grip strength (left)	CAD	Coronary artery disease	Coronary artery disease	-0.0733253	0.929298	0.00738707	3.2033e-23
47	Hand grip strength	Hand grip strength (right)	CAD	Coronary artery disease	Coronary artery disease	-0.0738959	0.928768	0.00739848	1.7206e-23
20127	Mental health	Neuroticism score	CAD	Coronary artery disease	Coronary artery disease	0.0531565	1.05459	0.00820139	9.08779e-11
3062	Spirometry	Forced vital capacity (FVC)	CAD	Coronary artery disease	Coronary artery disease	-0.108219	0.897431	0.00806991	5.26666e-41
3063	Spirometry	Forced expiratory volume in 1-second (FEV1)	CAD	Coronary artery disease	Coronary artery disease	-0.0877376	0.916001	0.00806941	1.55247e-27
20150	Spirometry	Forced expiratory volume in 1-second (FEV1), Best measure	CAD	Coronary artery disease	Coronary artery disease	-0.0885472	0.91526	0.00882627	1.10006e-23
20151	Spirometry	Forced vital capacity (FVC), Best measure	CAD	Coronary artery disease	Coronary artery disease	-0.104491	0.900783	0.00882744	2.51211e-32
20153	Spirometry	Forced expiratory volume in 1-second (FEV1), predicted	CAD	Coronary artery disease	Coronary artery disease	-0.115265	0.89113	0.0102423	2.21812e-29
30880	Blood biochemistry	Urate (umol/L)	Coeliac disease	Coeliac disease	Coeliac disease	0.139099	1.14924	0.0277384	5.31e-07
30750	Blood biochemistry	Glycated haemoglobin (mmol/mol)	Coeliac disease	Coeliac disease	Coeliac disease	0.162364	1.17629	0.0274943	3.52e-09
30870	Blood biochemistry	Triglycerides (mmol/L)	Coeliac disease	Coeliac disease	Coeliac disease	-0.199341	0.81927	0.0273921	3.4e-13
30690	Blood biochemistry	Cholesterol (mmol/L)	Coeliac disease	Coeliac disease	Coeliac disease	-0.250034	0.778774	0.0274201	7.61e-20
30860	Blood biochemistry	Total protein (g/L)	Coeliac disease	Coeliac disease	Coeliac disease	-0.420497	0.656721	0.0285713	4.98e-49
30770	Blood biochemistry	IGF-1 (nmol/L)	Coeliac disease	Coeliac disease	Coeliac disease	-0.176587	0.838126	0.027574	1.51e-10
30710	Blood biochemistry	C-reactive protein (mg/L)	Coeliac disease	Coeliac disease	Coeliac disease	-0.187653	0.828902	0.02748	8.57e-12
30680	Blood biochemistry	Calcium (mmol/L)	Coeliac disease	Coeliac disease	Coeliac disease	-0.149722	0.860948	0.0289039	2.22e-07
30650	Blood biochemistry	Aspartate aminotransferase (U/L)	Coeliac disease	Coeliac disease	Coeliac disease	-0.354937	0.701217	0.0272303	7.77163e-39
30260	Blood count	Mean reticulocyte volume	Coeliac disease	Coeliac disease	Coeliac disease	0.31369	1.36847	0.0273435	1.82e-30
30270	Blood count	Mean sphered cell volume	Coeliac disease	Coeliac disease	Coeliac disease	0.211423	1.23544	0.0275125	1.53e-14
30100	Blood count	Mean platelet (thrombocyte) volume	Coeliac disease	Coeliac disease	Coeliac disease	0.171679	1.1873	0.0272652	3.04e-10
30140	Blood count	Neutrophill count	Coeliac disease	Coeliac disease	Coeliac disease	-0.388207	0.678272	0.0271379	2.04e-46
30120	Blood count	Lymphocyte count	Coeliac disease	Coeliac disease	Coeliac disease	-0.498327	0.607546	0.026901	1.31e-76
30000	Blood count	White blood cell (leukocyte) count	Coeliac disease	Coeliac disease	Coeliac disease	-0.494794	0.609697	0.0267872	3.52e-76
30040	Blood count	Mean corpuscular volume	Coeliac disease	Coeliac disease	Coeliac disease	0.141093	1.15153	0.0272593	2.27e-07
30300	Blood count	High light scatter reticulocyte count	Coeliac disease	Coeliac disease	Coeliac disease	-0.16012	0.852041	0.0274782	5.64e-09
30250	Blood count	Reticulocyte count	Coeliac disease	Coeliac disease	Coeliac disease	-0.215629	0.806034	0.0274462	3.95e-15
30080	Blood count	Platelet count	Coeliac disease	Coeliac disease	Coeliac disease	-0.231767	0.793131	0.0271616	1.43e-17
30110	Blood count	Platelet distribution width	Coeliac disease	Coeliac disease	Coeliac disease	0.141005	1.15143	0.0272467	2.28e-07
30090	Blood count	Platelet crit	Coeliac disease	Coeliac disease	Coeliac disease	-0.172269	0.841753	0.0271539	2.24e-10
30030	Blood count	Haematocrit percentage	Coeliac disease	Coeliac disease	Coeliac disease	-0.169418	0.844156	0.0272344	4.95e-10
30020	Blood count	Haemoglobin concentration	Coeliac disease	Coeliac disease	Coeliac disease	-0.192825	0.824626	0.0272499	1.48e-12
30010	Blood count	Red blood cell (erythrocyte) count	Coeliac disease	Coeliac disease	Coeliac disease	-0.215762	0.805927	0.0272485	2.41e-15
30240	Blood count	Reticulocyte percentage	Coeliac disease	Coeliac disease	Coeliac disease	-0.182488	0.833194	0.0274581	3.01e-11
30130	Blood count	Monocyte count	Coeliac disease	Coeliac disease	Coeliac disease	-0.408812	0.664439	0.0269422	5.28e-52
4079	Blood pressure	Diastolic blood pressure, automated reading	Coeliac disease	Coeliac disease	Coeliac disease	-0.161323	0.851017	0.0275365	4.67e-09
23130	Body composition by impedance	Trunk predicted mass	Coeliac disease	Coeliac disease	Coeliac disease	0.255608	1.29125	0.0270286	3.17e-21
23129	Body composition by impedance	Trunk fat-free mass	Coeliac disease	Coeliac disease	Coeliac disease	0.254705	1.29008	0.0270286	4.36e-21
23105	Body composition by impedance	Basal metabolic rate	Coeliac disease	Coeliac disease	Coeliac disease	0.236875	1.26728	0.0269887	1.68e-18
23101	Body composition by impedance	Whole body fat-free mass	Coeliac disease	Coeliac disease	Coeliac disease	0.255172	1.29068	0.0269877	3.23e-21
23117	Body composition by impedance	Leg fat-free mass (left)	Coeliac disease	Coeliac disease	Coeliac disease	0.239285	1.27034	0.026978	7.34e-19
23118	Body composition by impedance	Leg predicted mass (left)	Coeliac disease	Coeliac disease	Coeliac disease	0.239394	1.27048	0.0269767	7.05e-19
23102	Body composition by impedance	Whole body water mass	Coeliac disease	Coeliac disease	Coeliac disease	0.254687	1.29006	0.0269846	3.79e-21
23113	Body composition by impedance	Leg fat-free mass (right)	Coeliac disease	Coeliac disease	Coeliac disease	0.245864	1.27873	0.0269938	8.38e-20
23126	Body composition by impedance	Arm predicted mass (left)	Coeliac disease	Coeliac disease	Coeliac disease	0.221069	1.24741	0.0270162	2.77e-16
23114	Body composition by impedance	Leg predicted mass (right)	Coeliac disease	Coeliac disease	Coeliac disease	0.245064	1.2777	0.0269968	1.11e-19
23122	Body composition by impedance	Arm predicted mass (right)	Coeliac disease	Coeliac disease	Coeliac disease	0.222509	1.24921	0.0270021	1.72e-16
23125	Body composition by impedance	Arm fat-free mass (left)	Coeliac disease	Coeliac disease	Coeliac disease	0.219769	1.24579	0.0270167	4.13e-16
23121	Body composition by impedance	Arm fat-free mass (right)	Coeliac disease	Coeliac disease	Coeliac disease	0.223816	1.25084	0.0269963	1.13e-16
23107	Body composition by impedance	Impedance of leg (right)	Coeliac disease	Coeliac disease	Coeliac disease	-0.147334	0.863006	0.0270132	4.92e-08
23108	Body composition by impedance	Impedance of leg (left)	Coeliac disease	Coeliac disease	Coeliac disease	-0.160865	0.851407	0.0270067	2.57709e-09
20015	Body size measures	Sitting height	Coeliac disease	Coeliac disease	Coeliac disease	0.334041	1.3966	0.0268139	1.27e-35
50	Body size measures	Standing height	Coeliac disease	Coeliac disease	Coeliac disease	0.283797	1.32816	0.0268231	3.68e-26
21002	Body size measures	Weight	Coeliac disease	Coeliac disease	Coeliac disease	0.173319	1.18925	0.0267533	9.27e-11
20153	Spirometry	Forced expiratory volume in 1-second (FEV1), predicted	Coeliac disease	Coeliac disease	Coeliac disease	0.216423	1.24163	0.0350652	6.74e-10
20154	Spirometry	Forced expiratory volume in 1-second (FEV1), predicted percentage	Coeliac disease	Coeliac disease	Coeliac disease	-0.196501	0.821601	0.0349332	1.85e-08
3064	Spirometry	Peak expiratory flow (PEF)	Coeliac disease	Coeliac disease	Coeliac disease	-0.18534	0.830822	0.028091	4.17e-11
30620	Blood biochemistry	Alanine aminotransferase (U/L)	CVD	Cardiovascular disease	Cardiovascular disease	0.0853392	1.08909	0.00727992	9.76962e-32
30710	Blood biochemistry	C-reactive protein (mg/L)	CVD	Cardiovascular disease	Cardiovascular disease	0.111378	1.11782	0.00730167	1.55542e-52
30730	Blood biochemistry	Gamma glutamyltransferase (U/L)	CVD	Cardiovascular disease	Cardiovascular disease	0.108037	1.11409	0.00730603	1.76731e-49
30750	Blood biochemistry	Glycated haemoglobin (mmol/mol)	CVD	Cardiovascular disease	Cardiovascular disease	0.0787856	1.08197	0.00728186	2.78479e-27
30830	Blood biochemistry	SHBG (nmol/L)	CVD	Cardiovascular disease	Cardiovascular disease	-0.0964243	0.908079	0.00762766	1.24825e-36
30860	Blood biochemistry	Total protein (g/L)	CVD	Cardiovascular disease	Cardiovascular disease	0.0388401	1.0396	0.00758586	3.05427e-07
30870	Blood biochemistry	Triglycerides (mmol/L)	CVD	Cardiovascular disease	Cardiovascular disease	0.132234	1.14137	0.00730501	3.08712e-73
30880	Blood biochemistry	Urate (umol/L)	CVD	Cardiovascular disease	Cardiovascular disease	0.091705	1.09604	0.00730938	4.16988e-36
30000	Blood count	White blood cell (leukocyte) count	CVD	Cardiovascular disease	Cardiovascular disease	0.0900584	1.09424	0.00724394	1.74658e-35
30010	Blood count	Red blood cell (erythrocyte) count	CVD	Cardiovascular disease	Cardiovascular disease	0.0469435	1.04806	0.00721927	7.89813e-11
30020	Blood count	Haemoglobin concentration	CVD	Cardiovascular disease	Cardiovascular disease	0.0467203	1.04783	0.00721502	9.4544e-11
30030	Blood count	Haematocrit percentage	CVD	Cardiovascular disease	Cardiovascular disease	0.0416998	1.04258	0.00721312	7.4214e-09
30120	Blood count	Lymphocyte count	CVD	Cardiovascular disease	Cardiovascular disease	0.0644521	1.06657	0.00722502	4.63417e-19
30130	Blood count	Monocyte count	CVD	Cardiovascular disease	Cardiovascular disease	0.0660567	1.06829	0.00723432	6.78599e-20
30140	Blood count	Neutrophill count	CVD	Cardiovascular disease	Cardiovascular disease	0.0805854	1.08392	0.00723889	8.73629e-29
30240	Blood count	Reticulocyte percentage	CVD	Cardiovascular disease	Cardiovascular disease	0.117915	1.12515	0.00728825	7.12008e-59
30250	Blood count	Reticulocyte count	CVD	Cardiovascular disease	Cardiovascular disease	0.122415	1.13022	0.00729147	2.94935e-63
30270	Blood count	Mean sphered cell volume	CVD	Cardiovascular disease	Cardiovascular disease	-0.0452198	0.955787	0.00726923	4.94913e-10
30280	Blood count	Immature reticulocyte fraction	CVD	Cardiovascular disease	Cardiovascular disease	0.0913784	1.09568	0.00728049	3.91844e-36
30290	Blood count	High light scatter reticulocyte percentage	CVD	Cardiovascular disease	Cardiovascular disease	0.122389	1.13019	0.00728834	2.77382e-63
30300	Blood count	High light scatter reticulocyte count	CVD	Cardiovascular disease	Cardiovascular disease	0.126648	1.13502	0.00729066	1.36329e-67
4079	Blood pressure	Diastolic blood pressure, automated reading	CVD	Cardiovascular disease	Cardiovascular disease	0.10874	1.11487	0.00737931	3.79512e-49
4080	Blood pressure	Systolic blood pressure, automated reading	CVD	Cardiovascular disease	Cardiovascular disease	0.136758	1.14655	0.00739579	2.4263e-76
23098	Body composition by impedance	weight	CVD	Cardiovascular disease	Cardiovascular disease	0.0992468	1.10434	0.00723384	7.72698e-43
23099	Body composition by impedance	Body fat percentage	CVD	Cardiovascular disease	Cardiovascular disease	0.147225	1.15862	0.00726504	2.62403e-91
23100	Body composition by impedance	Whole body fat mass	CVD	Cardiovascular disease	Cardiovascular disease	0.132943	1.14218	0.00725714	5.84747e-75
23104	Body composition by impedance	Body mass index (BMI)	CVD	Cardiovascular disease	Cardiovascular disease	0.150176	1.16204	0.00725863	4.32828e-95
23105	Body composition by impedance	Basal metabolic rate	CVD	Cardiovascular disease	Cardiovascular disease	0.0404041	1.04123	0.00722854	2.27696e-08
23106	Body composition by impedance	Impedance of whole body	CVD	Cardiovascular disease	Cardiovascular disease	-0.0618394	0.940034	0.00722514	1.13922e-17
23107	Body composition by impedance	Impedance of leg (right)	CVD	Cardiovascular disease	Cardiovascular disease	-0.0370633	0.963615	0.007222	2.86685e-07
23109	Body composition by impedance	Impedance of arm (right)	CVD	Cardiovascular disease	Cardiovascular disease	-0.0749631	0.927778	0.00722616	3.2611e-25
23110	Body composition by impedance	Impedance of arm (left)	CVD	Cardiovascular disease	Cardiovascular disease	-0.0765486	0.926308	0.0072288	3.3375e-26
23111	Body composition by impedance	Leg fat percentage (right)	CVD	Cardiovascular disease	Cardiovascular disease	0.15993	1.17343	0.00726083	1.6086e-107
23112	Body composition by impedance	Leg fat mass (right)	CVD	Cardiovascular disease	Cardiovascular disease	0.142349	1.15298	0.00725118	8.39225e-86
23115	Body composition by impedance	Leg fat percentage (left)	CVD	Cardiovascular disease	Cardiovascular disease	0.161869	1.17571	0.00726439	5.45588e-110
23116	Body composition by impedance	Leg fat mass (left)	CVD	Cardiovascular disease	Cardiovascular disease	0.14306	1.1538	0.00725416	1.42228e-86
23117	Body composition by impedance	Leg fat-free mass (left)	CVD	Cardiovascular disease	Cardiovascular disease	0.037088	1.03778	0.00722759	2.8752e-07
23118	Body composition by impedance	Leg predicted mass (left)	CVD	Cardiovascular disease	Cardiovascular disease	0.0370534	1.03775	0.00722761	2.94946e-07
23119	Body composition by impedance	Arm fat percentage (right)	CVD	Cardiovascular disease	Cardiovascular disease	0.143235	1.154	0.0072588	1.13083e-86
23120	Body composition by impedance	Arm fat mass (right)	CVD	Cardiovascular disease	Cardiovascular disease	0.133395	1.1427	0.00725068	1.37228e-75
23121	Body composition by impedance	Arm fat-free mass (right)	CVD	Cardiovascular disease	Cardiovascular disease	0.0393665	1.04015	0.00723118	5.20999e-08
23122	Body composition by impedance	Arm predicted mass (right)	CVD	Cardiovascular disease	Cardiovascular disease	0.0396831	1.04048	0.00723151	4.07602e-08
23123	Body composition by impedance	Arm fat percentage (left)	CVD	Cardiovascular disease	Cardiovascular disease	0.144314	1.15525	0.00725856	5.83621e-88
23124	Body composition by impedance	Arm fat mass (left)	CVD	Cardiovascular disease	Cardiovascular disease	0.133198	1.14248	0.00725077	2.2776e-75
23125	Body composition by impedance	Arm fat-free mass (left)	CVD	Cardiovascular disease	Cardiovascular disease	0.0470487	1.04817	0.00723306	7.78651e-11
23126	Body composition by impedance	Arm predicted mass (left)	CVD	Cardiovascular disease	Cardiovascular disease	0.0466265	1.04773	0.00723354	1.14939e-10
23127	Body composition by impedance	Trunk fat percentage	CVD	Cardiovascular disease	Cardiovascular disease	0.132271	1.14142	0.00725555	2.96748e-74
23128	Body composition by impedance	Trunk fat mass	CVD	Cardiovascular disease	Cardiovascular disease	0.12137	1.12904	0.00724611	5.69126e-63
48	Body size measures	Waist circumference	CVD	Cardiovascular disease	Cardiovascular disease	0.144709	1.1557	0.00714337	3.03188e-91
49	Body size measures	Hip circumference	CVD	Cardiovascular disease	Cardiovascular disease	0.0929157	1.09737	0.00712921	7.93241e-39
50	Body size measures	Standing height	CVD	Cardiovascular disease	Cardiovascular disease	-0.0811459	0.922059	0.00713589	5.79712e-30
20015	Body size measures	Sitting height	CVD	Cardiovascular disease	Cardiovascular disease	-0.0448857	0.956107	0.0071196	2.89071e-10
21001	Body size measures	Body mass index (BMI)	CVD	Cardiovascular disease	Cardiovascular disease	0.153171	1.16552	0.00716613	2.31736e-101
21002	Body size measures	Weight	CVD	Cardiovascular disease	Cardiovascular disease	0.0940919	1.09866	0.00713831	1.12499e-39
20016	Fluid intelligence / reasoning	Fluid intelligence score	CVD	Cardiovascular disease	Cardiovascular disease	-0.0639273	0.938073	0.0126025	3.92401e-07
46	Hand grip strength	Hand grip strength (left)	CVD	Cardiovascular disease	Cardiovascular disease	-0.0633765	0.93859	0.00712472	5.82614e-19
47	Hand grip strength	Hand grip strength (right)	CVD	Cardiovascular disease	Cardiovascular disease	-0.056773	0.944808	0.00712759	1.64893e-15
20127	Mental health	Neuroticism score	CVD	Cardiovascular disease	Cardiovascular disease	0.0643539	1.06647	0.00794425	5.4646e-16
3062	Spirometry	Forced vital capacity (FVC)	CVD	Cardiovascular disease	Cardiovascular disease	-0.084891	0.918612	0.00765718	1.45954e-28
3063	Spirometry	Forced expiratory volume in 1-second (FEV1)	CVD	Cardiovascular disease	Cardiovascular disease	-0.0712487	0.93123	0.00765501	1.30922e-20
20150	Spirometry	Forced expiratory volume in 1-second (FEV1), Best measure	CVD	Cardiovascular disease	Cardiovascular disease	-0.0612557	0.940583	0.00842599	3.5987e-13
20151	Spirometry	Forced vital capacity (FVC), Best measure	CVD	Cardiovascular disease	Cardiovascular disease	-0.0750932	0.927657	0.00842743	5.07718e-19
20153	Spirometry	Forced expiratory volume in 1-second (FEV1), predicted	CVD	Cardiovascular disease	Cardiovascular disease	-0.0779743	0.924988	0.00967326	7.57899e-16
30870	Blood biochemistry	Triglycerides (mmol/L)	D12	Benign neoplasm of colon, rectum, anus and anal canal	Neoplasms	0.0773351	1.0804	0.010385	9.59349e-14
30240	Blood count	Reticulocyte percentage	D12	Benign neoplasm of colon, rectum, anus and anal canal	Neoplasms	0.0561573	1.05776	0.0103399	5.61157e-08
30250	Blood count	Reticulocyte count	D12	Benign neoplasm of colon, rectum, anus and anal canal	Neoplasms	0.0577063	1.0594	0.0103411	2.40883e-08
30290	Blood count	High light scatter reticulocyte percentage	D12	Benign neoplasm of colon, rectum, anus and anal canal	Neoplasms	0.0573258	1.059	0.0103405	2.96076e-08
30300	Blood count	High light scatter reticulocyte count	D12	Benign neoplasm of colon, rectum, anus and anal canal	Neoplasms	0.0587276	1.06049	0.0103405	1.35705e-08
23099	Body composition by impedance	Body fat percentage	D12	Benign neoplasm of colon, rectum, anus and anal canal	Neoplasms	0.069935	1.07244	0.010251	9.00803e-12
23100	Body composition by impedance	Whole body fat mass	D12	Benign neoplasm of colon, rectum, anus and anal canal	Neoplasms	0.0704809	1.07302	0.0102447	6.00583e-12
23104	Body composition by impedance	Body mass index (BMI)	D12	Benign neoplasm of colon, rectum, anus and anal canal	Neoplasms	0.062357	1.06434	0.010238	1.13151e-09
23111	Body composition by impedance	Leg fat percentage (right)	D12	Benign neoplasm of colon, rectum, anus and anal canal	Neoplasms	0.06927	1.07173	0.010241	1.34665e-11
23112	Body composition by impedance	Leg fat mass (right)	D12	Benign neoplasm of colon, rectum, anus and anal canal	Neoplasms	0.073088	1.07583	0.0102357	9.30231e-13
23115	Body composition by impedance	Leg fat percentage (left)	D12	Benign neoplasm of colon, rectum, anus and anal canal	Neoplasms	0.069785	1.07228	0.010243	9.59004e-12
23116	Body composition by impedance	Leg fat mass (left)	D12	Benign neoplasm of colon, rectum, anus and anal canal	Neoplasms	0.0718723	1.07452	0.0102388	2.22694e-12
23119	Body composition by impedance	Arm fat percentage (right)	D12	Benign neoplasm of colon, rectum, anus and anal canal	Neoplasms	0.061658	1.0636	0.010246	1.76945e-09
23120	Body composition by impedance	Arm fat mass (right)	D12	Benign neoplasm of colon, rectum, anus and anal canal	Neoplasms	0.065667	1.06787	0.0102381	1.4212e-10
23123	Body composition by impedance	Arm fat percentage (left)	D12	Benign neoplasm of colon, rectum, anus and anal canal	Neoplasms	0.061372	1.06329	0.010246	2.10261e-09
23124	Body composition by impedance	Arm fat mass (left)	D12	Benign neoplasm of colon, rectum, anus and anal canal	Neoplasms	0.066661	1.06893	0.010239	7.48589e-11
23127	Body composition by impedance	Trunk fat percentage	D12	Benign neoplasm of colon, rectum, anus and anal canal	Neoplasms	0.068097	1.07047	0.010249	3.06198e-11
23128	Body composition by impedance	Trunk fat mass	D12	Benign neoplasm of colon, rectum, anus and anal canal	Neoplasms	0.069426	1.07189	0.01024	1.20566e-11
23098	Body composition by impedance	weight	D12	Benign neoplasm of colon, rectum, anus and anal canal	Neoplasms	0.0622503	1.06423	0.0102313	1.1747e-09
48	Body size measures	Waist circumference	D12	Benign neoplasm of colon, rectum, anus and anal canal	Neoplasms	0.0695383	1.07201	0.010128	6.62523e-12
21001	Body size measures	Body mass index (BMI)	D12	Benign neoplasm of colon, rectum, anus and anal canal	Neoplasms	0.0623142	1.0643	0.0101461	8.16685e-10
21002	Body size measures	Weight	D12	Benign neoplasm of colon, rectum, anus and anal canal	Neoplasms	0.06021	1.06206	0.01014	2.8732e-09
30710	Blood biochemistry	C-reactive protein (mg/L)	D50	Iron deficiency anaemia	Diseases of the blood and blood-forming organs and certain disorders involving the immune mechanism	0.0837797	1.08739	0.012325	1.06429e-11
30730	Blood biochemistry	Gamma glutamyltransferase (U/L)	D50	Iron deficiency anaemia	Diseases of the blood and blood-forming organs and certain disorders involving the immune mechanism	0.067977	1.07034	0.0123265	3.49286e-08
30750	Blood biochemistry	Glycated haemoglobin (mmol/mol)	D50	Iron deficiency anaemia	Diseases of the blood and blood-forming organs and certain disorders involving the immune mechanism	0.0995436	1.10467	0.0122752	5.13734e-16
30870	Blood biochemistry	Triglycerides (mmol/L)	D50	Iron deficiency anaemia	Diseases of the blood and blood-forming organs and certain disorders involving the immune mechanism	0.0752173	1.07812	0.0123092	9.92228e-10
30020	Blood count	Haemoglobin concentration	D50	Iron deficiency anaemia	Diseases of the blood and blood-forming organs and certain disorders involving the immune mechanism	-0.0661079	0.93603	0.0121746	5.6431e-08
30040	Blood count	Mean corpuscular volume	D50	Iron deficiency anaemia	Diseases of the blood and blood-forming organs and certain disorders involving the immune mechanism	-0.0895251	0.914365	0.0122208	2.38167e-13
30050	Blood count	Mean corpuscular haemoglobin	D50	Iron deficiency anaemia	Diseases of the blood and blood-forming organs and certain disorders involving the immune mechanism	-0.0917126	0.912367	0.012233	6.56097e-14
30070	Blood count	Red blood cell (erythrocyte) distribution width	D50	Iron deficiency anaemia	Diseases of the blood and blood-forming organs and certain disorders involving the immune mechanism	0.0769397	1.07998	0.0121791	2.67346e-10
23099	Body composition by impedance	Body fat percentage	D50	Iron deficiency anaemia	Diseases of the blood and blood-forming organs and certain disorders involving the immune mechanism	0.115576	1.12252	0.01222	3.17687e-21
23100	Body composition by impedance	Whole body fat mass	D50	Iron deficiency anaemia	Diseases of the blood and blood-forming organs and certain disorders involving the immune mechanism	0.110375	1.1167	0.01221	1.58255e-19
23104	Body composition by impedance	Body mass index (BMI)	D50	Iron deficiency anaemia	Diseases of the blood and blood-forming organs and certain disorders involving the immune mechanism	0.129468	1.13822	0.01221	2.90953e-26
23106	Body composition by impedance	Impedance of whole body	D50	Iron deficiency anaemia	Diseases of the blood and blood-forming organs and certain disorders involving the immune mechanism	-0.0702882	0.932125	0.0121839	7.9881e-09
23107	Body composition by impedance	Impedance of leg (right)	D50	Iron deficiency anaemia	Diseases of the blood and blood-forming organs and certain disorders involving the immune mechanism	-0.0637618	0.938228	0.0121805	1.6518e-07
23109	Body composition by impedance	Impedance of arm (right)	D50	Iron deficiency anaemia	Diseases of the blood and blood-forming organs and certain disorders involving the immune mechanism	-0.0719584	0.93057	0.0121827	3.49053e-09
23110	Body composition by impedance	Impedance of arm (left)	D50	Iron deficiency anaemia	Diseases of the blood and blood-forming organs and certain disorders involving the immune mechanism	-0.0707988	0.931649	0.0121864	6.25837e-09
23111	Body composition by impedance	Leg fat percentage (right)	D50	Iron deficiency anaemia	Diseases of the blood and blood-forming organs and certain disorders involving the immune mechanism	0.118126	1.12539	0.012215	4.09722e-22
23112	Body composition by impedance	Leg fat mass (right)	D50	Iron deficiency anaemia	Diseases of the blood and blood-forming organs and certain disorders involving the immune mechanism	0.115466	1.1224	0.012201	3.0286e-21
23115	Body composition by impedance	Leg fat percentage (left)	D50	Iron deficiency anaemia	Diseases of the blood and blood-forming organs and certain disorders involving the immune mechanism	0.121031	1.12866	0.012219	4.01728e-23
23116	Body composition by impedance	Leg fat mass (left)	D50	Iron deficiency anaemia	Diseases of the blood and blood-forming organs and certain disorders involving the immune mechanism	0.11681	1.12391	0.012205	1.07219e-21
23119	Body composition by impedance	Arm fat percentage (right)	D50	Iron deficiency anaemia	Diseases of the blood and blood-forming organs and certain disorders involving the immune mechanism	0.117519	1.1247	0.012215	6.60385e-22
23120	Body composition by impedance	Arm fat mass (right)	D50	Iron deficiency anaemia	Diseases of the blood and blood-forming organs and certain disorders involving the immune mechanism	0.114773	1.12162	0.012202	5.21477e-21
23123	Body composition by impedance	Arm fat percentage (left)	D50	Iron deficiency anaemia	Diseases of the blood and blood-forming organs and certain disorders involving the immune mechanism	0.117517	1.1247	0.012216	6.66833e-22
23124	Body composition by impedance	Arm fat mass (left)	D50	Iron deficiency anaemia	Diseases of the blood and blood-forming organs and certain disorders involving the immune mechanism	0.114193	1.12097	0.012205	8.29837e-21
23127	Body composition by impedance	Trunk fat percentage	D50	Iron deficiency anaemia	Diseases of the blood and blood-forming organs and certain disorders involving the immune mechanism	0.107479	1.11347	0.012213	1.38059e-18
23128	Body composition by impedance	Trunk fat mass	D50	Iron deficiency anaemia	Diseases of the blood and blood-forming organs and certain disorders involving the immune mechanism	0.103263	1.10878	0.012199	2.58148e-17
23098	Body composition by impedance	weight	D50	Iron deficiency anaemia	Diseases of the blood and blood-forming organs and certain disorders involving the immune mechanism	0.091035	1.09531	0.012191	8.2433e-14
48	Body size measures	Waist circumference	D50	Iron deficiency anaemia	Diseases of the blood and blood-forming organs and certain disorders involving the immune mechanism	0.129254	1.13798	0.012012	5.42466e-27
49	Body size measures	Hip circumference	D50	Iron deficiency anaemia	Diseases of the blood and blood-forming organs and certain disorders involving the immune mechanism	0.0934558	1.09796	0.0120067	7.06596e-15
21001	Body size measures	Body mass index (BMI)	D50	Iron deficiency anaemia	Diseases of the blood and blood-forming organs and certain disorders involving the immune mechanism	0.132047	1.14116	0.012055	6.56801e-28
21002	Body size measures	Weight	D50	Iron deficiency anaemia	Diseases of the blood and blood-forming organs and certain disorders involving the immune mechanism	0.091622	1.09595	0.012023	2.53012e-14
46	Hand grip strength	Hand grip strength (left)	D50	Iron deficiency anaemia	Diseases of the blood and blood-forming organs and certain disorders involving the immune mechanism	-0.06189	0.939986	0.012016	2.59389e-07
47	Hand grip strength	Hand grip strength (right)	D50	Iron deficiency anaemia	Diseases of the blood and blood-forming organs and certain disorders involving the immune mechanism	-0.069319	0.933029	0.012015	7.9881e-09
23098	Body composition by impedance	weight	D51	Vitamin B12 deficiency anaemia	Diseases of the blood and blood-forming organs and certain disorders involving the immune mechanism	0.225532	1.25299	0.038978	7.22081e-09
48	Body size measures	Waist circumference	D51	Vitamin B12 deficiency anaemia	Diseases of the blood and blood-forming organs and certain disorders involving the immune mechanism	0.221569	1.24803	0.038629	9.71024e-09
49	Body size measures	Hip circumference	D51	Vitamin B12 deficiency anaemia	Diseases of the blood and blood-forming organs and certain disorders involving the immune mechanism	0.193615	1.21363	0.038577	5.19934e-07
30710	Blood biochemistry	C-reactive protein (mg/L)	D64	Other anaemias	Diseases of the blood and blood-forming organs and certain disorders involving the immune mechanism	0.0800444	1.08334	0.0108476	1.60205e-13
30750	Blood biochemistry	Glycated haemoglobin (mmol/mol)	D64	Other anaemias	Diseases of the blood and blood-forming organs and certain disorders involving the immune mechanism	0.0827675	1.08629	0.010789	1.71561e-14
30010	Blood count	Red blood cell (erythrocyte) count	D64	Other anaemias	Diseases of the blood and blood-forming organs and certain disorders involving the immune mechanism	-0.064375	0.937653	0.0107207	1.91718e-09
30020	Blood count	Haemoglobin concentration	D64	Other anaemias	Diseases of the blood and blood-forming organs and certain disorders involving the immune mechanism	-0.117025	0.889563	0.010726	1.05466e-27
30030	Blood count	Haematocrit percentage	D64	Other anaemias	Diseases of the blood and blood-forming organs and certain disorders involving the immune mechanism	-0.106027	0.8994	0.0107205	4.66677e-23
23099	Body composition by impedance	Body fat percentage	D64	Other anaemias	Diseases of the blood and blood-forming organs and certain disorders involving the immune mechanism	0.0767211	1.07974	0.0107702	1.06019e-12
23100	Body composition by impedance	Whole body fat mass	D64	Other anaemias	Diseases of the blood and blood-forming organs and certain disorders involving the immune mechanism	0.081463	1.08487	0.010767	3.86816e-14
23104	Body composition by impedance	Body mass index (BMI)	D64	Other anaemias	Diseases of the blood and blood-forming organs and certain disorders involving the immune mechanism	0.0985061	1.10352	0.0107561	5.34306e-20
23106	Body composition by impedance	Impedance of whole body	D64	Other anaemias	Diseases of the blood and blood-forming organs and certain disorders involving the immune mechanism	-0.0731302	0.92948	0.0107376	9.72429e-12
23107	Body composition by impedance	Impedance of leg (right)	D64	Other anaemias	Diseases of the blood and blood-forming organs and certain disorders involving the immune mechanism	-0.0606836	0.941121	0.0107334	1.57007e-08
23108	Body composition by impedance	Impedance of leg (left)	D64	Other anaemias	Diseases of the blood and blood-forming organs and certain disorders involving the immune mechanism	-0.062779	0.939151	0.010735	4.98424e-09
23109	Body composition by impedance	Impedance of arm (right)	D64	Other anaemias	Diseases of the blood and blood-forming organs and certain disorders involving the immune mechanism	-0.0694314	0.932924	0.0107361	1.00237e-10
23110	Body composition by impedance	Impedance of arm (left)	D64	Other anaemias	Diseases of the blood and blood-forming organs and certain disorders involving the immune mechanism	-0.0716788	0.93083	0.0107402	2.49683e-11
23111	Body composition by impedance	Leg fat percentage (right)	D64	Other anaemias	Diseases of the blood and blood-forming organs and certain disorders involving the immune mechanism	0.0857869	1.08957	0.01076	1.5582e-15
23112	Body composition by impedance	Leg fat mass (right)	D64	Other anaemias	Diseases of the blood and blood-forming organs and certain disorders involving the immune mechanism	0.0875042	1.09145	0.0107497	3.97915e-16
23115	Body composition by impedance	Leg fat percentage (left)	D64	Other anaemias	Diseases of the blood and blood-forming organs and certain disorders involving the immune mechanism	0.085572	1.08934	0.010763	1.87645e-15
23116	Body composition by impedance	Leg fat mass (left)	D64	Other anaemias	Diseases of the blood and blood-forming organs and certain disorders involving the immune mechanism	0.086541	1.0904	0.010753	8.46946e-16
23119	Body composition by impedance	Arm fat percentage (right)	D64	Other anaemias	Diseases of the blood and blood-forming organs and certain disorders involving the immune mechanism	0.0829022	1.08644	0.0107606	1.3258e-14
23120	Body composition by impedance	Arm fat mass (right)	D64	Other anaemias	Diseases of the blood and blood-forming organs and certain disorders involving the immune mechanism	0.0857341	1.08952	0.0107505	1.53318e-15
23123	Body composition by impedance	Arm fat percentage (left)	D64	Other anaemias	Diseases of the blood and blood-forming organs and certain disorders involving the immune mechanism	0.082082	1.08554	0.0107605	2.39654e-14
23124	Body composition by impedance	Arm fat mass (left)	D64	Other anaemias	Diseases of the blood and blood-forming organs and certain disorders involving the immune mechanism	0.0852264	1.08896	0.0107495	2.24042e-15
23127	Body composition by impedance	Trunk fat percentage	D64	Other anaemias	Diseases of the blood and blood-forming organs and certain disorders involving the immune mechanism	0.0649801	1.06714	0.0107571	1.53478e-09
23128	Body composition by impedance	Trunk fat mass	D64	Other anaemias	Diseases of the blood and blood-forming organs and certain disorders involving the immune mechanism	0.0706897	1.07325	0.0107469	4.78193e-11
23098	Body composition by impedance	weight	D64	Other anaemias	Diseases of the blood and blood-forming organs and certain disorders involving the immune mechanism	0.0649855	1.06714	0.0107404	1.44249e-09
48	Body size measures	Waist circumference	D64	Other anaemias	Diseases of the blood and blood-forming organs and certain disorders involving the immune mechanism	0.084833	1.08854	0.0105805	1.08156e-15
49	Body size measures	Hip circumference	D64	Other anaemias	Diseases of the blood and blood-forming organs and certain disorders involving the immune mechanism	0.0671415	1.06945	0.0105776	2.20104e-10
21001	Body size measures	Body mass index (BMI)	D64	Other anaemias	Diseases of the blood and blood-forming organs and certain disorders involving the immune mechanism	0.0988504	1.1039	0.0106148	1.25685e-20
21002	Body size measures	Weight	D64	Other anaemias	Diseases of the blood and blood-forming organs and certain disorders involving the immune mechanism	0.0690834	1.07153	0.0105904	6.91071e-11
47	Hand grip strength	Hand grip strength (right)	D64	Other anaemias	Diseases of the blood and blood-forming organs and certain disorders involving the immune mechanism	-0.053352	0.948046	0.010589	4.70902e-07
30080	Blood count	Platelet count	D69	Purpura and other haemorrhagic conditions	Diseases of the blood and blood-forming organs and certain disorders involving the immune mechanism	-0.196392	0.82169	0.0250644	4.71532e-15
30090	Blood count	Platelet crit	D69	Purpura and other haemorrhagic conditions	Diseases of the blood and blood-forming organs and certain disorders involving the immune mechanism	-0.1857	0.830523	0.02504	1.18554e-13
30600	Blood biochemistry	Albumin	E03	Other hypothyroidism	Endocrine, nutritional and metabolic diseases	-0.05759	0.944037	0.0112334	2.94717e-07
30690	Blood biochemistry	Cholesterol (mmol/L)	E03	Other hypothyroidism	Endocrine, nutritional and metabolic diseases	-0.0751091	0.927642	0.0107111	2.35806e-12
30700	Blood biochemistry	Creatinine (umol/L)	E03	Other hypothyroidism	Endocrine, nutritional and metabolic diseases	0.055878	1.05747	0.010676	1.66077e-07
30710	Blood biochemistry	C-reactive protein (mg/L)	E03	Other hypothyroidism	Endocrine, nutritional and metabolic diseases	0.0996614	1.1048	0.010745	1.79607e-20
30750	Blood biochemistry	Glycated haemoglobin (mmol/mol)	E03	Other hypothyroidism	Endocrine, nutritional and metabolic diseases	0.0570992	1.05876	0.0106921	9.30655e-08
30770	Blood biochemistry	IGF-1 (nmol/L)	E03	Other hypothyroidism	Endocrine, nutritional and metabolic diseases	-0.0750424	0.927704	0.0107739	3.29589e-12
30830	Blood biochemistry	SHBG (nmol/L)	E03	Other hypothyroidism	Endocrine, nutritional and metabolic diseases	-0.0754719	0.927306	0.0112778	2.2082e-11
30870	Blood biochemistry	Triglycerides (mmol/L)	E03	Other hypothyroidism	Endocrine, nutritional and metabolic diseases	0.06922	1.07167	0.01072	1.07085e-10
30880	Blood biochemistry	Urate (umol/L)	E03	Other hypothyroidism	Endocrine, nutritional and metabolic diseases	0.0686087	1.07102	0.0107777	1.94513e-10
30000	Blood count	White blood cell (leukocyte) count	E03	Other hypothyroidism	Endocrine, nutritional and metabolic diseases	0.0594823	1.06129	0.010614	2.09784e-08
30070	Blood count	Red blood cell (erythrocyte) distribution width	E03	Other hypothyroidism	Endocrine, nutritional and metabolic diseases	0.0613721	1.06329	0.0106133	7.3508e-09
30240	Blood count	Reticulocyte percentage	E03	Other hypothyroidism	Endocrine, nutritional and metabolic diseases	0.07144	1.07405	0.010692	2.36426e-11
30250	Blood count	Reticulocyte count	E03	Other hypothyroidism	Endocrine, nutritional and metabolic diseases	0.066023	1.06825	0.010695	6.71569e-10
30280	Blood count	Immature reticulocyte fraction	E03	Other hypothyroidism	Endocrine, nutritional and metabolic diseases	0.065654	1.06786	0.010681	7.91368e-10
30290	Blood count	High light scatter reticulocyte percentage	E03	Other hypothyroidism	Endocrine, nutritional and metabolic diseases	0.077248	1.08031	0.010693	5.06905e-13
30300	Blood count	High light scatter reticulocyte count	E03	Other hypothyroidism	Endocrine, nutritional and metabolic diseases	0.073124	1.07586	0.010695	8.114e-12
23099	Body composition by impedance	Body fat percentage	E03	Other hypothyroidism	Endocrine, nutritional and metabolic diseases	0.130972	1.13994	0.010627	6.96237e-35
23100	Body composition by impedance	Whole body fat mass	E03	Other hypothyroidism	Endocrine, nutritional and metabolic diseases	0.136818	1.14662	0.0106108	5.06951e-38
23101	Body composition by impedance	Whole body fat-free mass	E03	Other hypothyroidism	Endocrine, nutritional and metabolic diseases	0.0757821	1.07873	0.010578	7.86722e-13
23102	Body composition by impedance	Whole body water mass	E03	Other hypothyroidism	Endocrine, nutritional and metabolic diseases	0.0770554	1.0801	0.0105782	3.25459e-13
23104	Body composition by impedance	Body mass index (BMI)	E03	Other hypothyroidism	Endocrine, nutritional and metabolic diseases	0.138936	1.14905	0.0106219	4.47497e-39
23105	Body composition by impedance	Basal metabolic rate	E03	Other hypothyroidism	Endocrine, nutritional and metabolic diseases	0.0900279	1.0942	0.0105782	1.73812e-17
23106	Body composition by impedance	Impedance of whole body	E03	Other hypothyroidism	Endocrine, nutritional and metabolic diseases	-0.075	0.927743	0.01058	1.38577e-12
23107	Body composition by impedance	Impedance of leg (right)	E03	Other hypothyroidism	Endocrine, nutritional and metabolic diseases	-0.0695232	0.932838	0.0105725	4.84664e-11
23108	Body composition by impedance	Impedance of leg (left)	E03	Other hypothyroidism	Endocrine, nutritional and metabolic diseases	-0.067655	0.934583	0.0105778	1.59912e-10
23109	Body composition by impedance	Impedance of arm (right)	E03	Other hypothyroidism	Endocrine, nutritional and metabolic diseases	-0.0724417	0.93012	0.0105774	7.46192e-12
23110	Body composition by impedance	Impedance of arm (left)	E03	Other hypothyroidism	Endocrine, nutritional and metabolic diseases	-0.0714726	0.931022	0.0105851	1.46287e-11
23111	Body composition by impedance	Leg fat percentage (right)	E03	Other hypothyroidism	Endocrine, nutritional and metabolic diseases	0.130881	1.13983	0.0106338	8.48824e-35
23112	Body composition by impedance	Leg fat mass (right)	E03	Other hypothyroidism	Endocrine, nutritional and metabolic diseases	0.140202	1.15051	0.0106151	8.25435e-40
23113	Body composition by impedance	Leg fat-free mass (right)	E03	Other hypothyroidism	Endocrine, nutritional and metabolic diseases	0.0840288	1.08766	0.0105742	1.92242e-15
23114	Body composition by impedance	Leg predicted mass (right)	E03	Other hypothyroidism	Endocrine, nutritional and metabolic diseases	0.0840358	1.08767	0.0105741	1.92242e-15
23115	Body composition by impedance	Leg fat percentage (left)	E03	Other hypothyroidism	Endocrine, nutritional and metabolic diseases	0.133376	1.14268	0.0106381	4.7985e-36
23116	Body composition by impedance	Leg fat mass (left)	E03	Other hypothyroidism	Endocrine, nutritional and metabolic diseases	0.141266	1.15173	0.0106181	2.29866e-40
23117	Body composition by impedance	Leg fat-free mass (left)	E03	Other hypothyroidism	Endocrine, nutritional and metabolic diseases	0.0891769	1.09327	0.0105731	3.36611e-17
23118	Body composition by impedance	Leg predicted mass (left)	E03	Other hypothyroidism	Endocrine, nutritional and metabolic diseases	0.0882913	1.09231	0.0105727	6.8187e-17
23119	Body composition by impedance	Arm fat percentage (right)	E03	Other hypothyroidism	Endocrine, nutritional and metabolic diseases	0.131142	1.14013	0.0106246	5.50069e-35
23120	Body composition by impedance	Arm fat mass (right)	E03	Other hypothyroidism	Endocrine, nutritional and metabolic diseases	0.138937	1.14905	0.0106123	3.82179e-39
23121	Body composition by impedance	Arm fat-free mass (right)	E03	Other hypothyroidism	Endocrine, nutritional and metabolic diseases	0.0859416	1.08974	0.0105797	4.57808e-16
23122	Body composition by impedance	Arm predicted mass (right)	E03	Other hypothyroidism	Endocrine, nutritional and metabolic diseases	0.0835817	1.08717	0.0105789	2.78315e-15
23123	Body composition by impedance	Arm fat percentage (left)	E03	Other hypothyroidism	Endocrine, nutritional and metabolic diseases	0.131967	1.14107	0.0106276	2.18952e-35
23124	Body composition by impedance	Arm fat mass (left)	E03	Other hypothyroidism	Endocrine, nutritional and metabolic diseases	0.139295	1.14946	0.0106108	2.37863e-39
23125	Body composition by impedance	Arm fat-free mass (left)	E03	Other hypothyroidism	Endocrine, nutritional and metabolic diseases	0.0904573	1.09467	0.0105845	1.28459e-17
23126	Body composition by impedance	Arm predicted mass (left)	E03	Other hypothyroidism	Endocrine, nutritional and metabolic diseases	0.0908676	1.09512	0.0105875	9.31908e-18
23127	Body composition by impedance	Trunk fat percentage	E03	Other hypothyroidism	Endocrine, nutritional and metabolic diseases	0.125599	1.13383	0.0106157	2.77906e-32
23128	Body composition by impedance	Trunk fat mass	E03	Other hypothyroidism	Endocrine, nutritional and metabolic diseases	0.131912	1.14101	0.0106021	1.60198e-35
23129	Body composition by impedance	Trunk fat-free mass	E03	Other hypothyroidism	Endocrine, nutritional and metabolic diseases	0.0633708	1.06542	0.0105888	2.16821e-09
23130	Body composition by impedance	Trunk predicted mass	E03	Other hypothyroidism	Endocrine, nutritional and metabolic diseases	0.063282	1.06533	0.010589	2.29136e-09
23098	Body composition by impedance	weight	E03	Other hypothyroidism	Endocrine, nutritional and metabolic diseases	0.135016	1.14455	0.0106041	4.08305e-37
48	Body size measures	Waist circumference	E03	Other hypothyroidism	Endocrine, nutritional and metabolic diseases	0.149672	1.16145	0.0104823	3.14637e-46
49	Body size measures	Hip circumference	E03	Other hypothyroidism	Endocrine, nutritional and metabolic diseases	0.116758	1.12385	0.0104684	7.08505e-29
21001	Body size measures	Body mass index (BMI)	E03	Other hypothyroidism	Endocrine, nutritional and metabolic diseases	0.139235	1.14939	0.0105056	4.53861e-40
21002	Body size measures	Weight	E03	Other hypothyroidism	Endocrine, nutritional and metabolic diseases	0.126583	1.13494	0.010468	1.20185e-33
20127	Mental health	Neuroticism score	E03	Other hypothyroidism	Endocrine, nutritional and metabolic diseases	0.065764	1.06797	0.011796	2.47904e-08
30620	Blood biochemistry	Alanine aminotransferase (U/L)	E14	Unspecified diabetes mellitus	Endocrine, nutritional and metabolic diseases	0.18582	1.20421	0.024374	2.472e-14
30710	Blood biochemistry	C-reactive protein (mg/L)	E14	Unspecified diabetes mellitus	Endocrine, nutritional and metabolic diseases	0.232672	1.26197	0.024453	1.83964e-21
30730	Blood biochemistry	Gamma glutamyltransferase (U/L)	E14	Unspecified diabetes mellitus	Endocrine, nutritional and metabolic diseases	0.182736	1.2005	0.024434	7.52479e-14
30750	Blood biochemistry	Glycated haemoglobin (mmol/mol)	E14	Unspecified diabetes mellitus	Endocrine, nutritional and metabolic diseases	0.310561	1.36419	0.024311	2.35288e-37
30830	Blood biochemistry	SHBG (nmol/L)	E14	Unspecified diabetes mellitus	Endocrine, nutritional and metabolic diseases	-0.201161	0.817781	0.025436	2.61009e-15
30870	Blood biochemistry	Triglycerides (mmol/L)	E14	Unspecified diabetes mellitus	Endocrine, nutritional and metabolic diseases	0.236524	1.26684	0.024446	3.90191e-22
30880	Blood biochemistry	Urate (umol/L)	E14	Unspecified diabetes mellitus	Endocrine, nutritional and metabolic diseases	0.138812	1.14891	0.024611	1.70319e-08
30000	Blood count	White blood cell (leukocyte) count	E14	Unspecified diabetes mellitus	Endocrine, nutritional and metabolic diseases	0.177447	1.19416	0.02436	3.25459e-13
30120	Blood count	Lymphocyte count	E14	Unspecified diabetes mellitus	Endocrine, nutritional and metabolic diseases	0.130469	1.13936	0.024268	7.62588e-08
30140	Blood count	Neutrophill count	E14	Unspecified diabetes mellitus	Endocrine, nutritional and metabolic diseases	0.160385	1.17396	0.024276	3.93336e-11
30240	Blood count	Reticulocyte percentage	E14	Unspecified diabetes mellitus	Endocrine, nutritional and metabolic diseases	0.148163	1.1597	0.024335	1.1386e-09
30250	Blood count	Reticulocyte count	E14	Unspecified diabetes mellitus	Endocrine, nutritional and metabolic diseases	0.152898	1.16521	0.024346	3.39387e-10
30280	Blood count	Immature reticulocyte fraction	E14	Unspecified diabetes mellitus	Endocrine, nutritional and metabolic diseases	0.141252	1.15171	0.024341	6.52539e-09
30290	Blood count	High light scatter reticulocyte percentage	E14	Unspecified diabetes mellitus	Endocrine, nutritional and metabolic diseases	0.168275	1.18326	0.024329	4.62928e-12
30300	Blood count	High light scatter reticulocyte count	E14	Unspecified diabetes mellitus	Endocrine, nutritional and metabolic diseases	0.171534	1.18712	0.024335	1.8089e-12
23099	Body composition by impedance	Body fat percentage	E14	Unspecified diabetes mellitus	Endocrine, nutritional and metabolic diseases	0.289179	1.33533	0.0245234	4.41778e-32
23100	Body composition by impedance	Whole body fat mass	E14	Unspecified diabetes mellitus	Endocrine, nutritional and metabolic diseases	0.29188	1.33894	0.024506	1.06885e-32
23101	Body composition by impedance	Whole body fat-free mass	E14	Unspecified diabetes mellitus	Endocrine, nutritional and metabolic diseases	0.15202	1.16418	0.024508	5.55238e-10
23102	Body composition by impedance	Whole body water mass	E14	Unspecified diabetes mellitus	Endocrine, nutritional and metabolic diseases	0.155369	1.16809	0.024508	2.30339e-10
23104	Body composition by impedance	Body mass index (BMI)	E14	Unspecified diabetes mellitus	Endocrine, nutritional and metabolic diseases	0.317849	1.37417	0.0245308	2.23653e-38
23105	Body composition by impedance	Basal metabolic rate	E14	Unspecified diabetes mellitus	Endocrine, nutritional and metabolic diseases	0.182578	1.20031	0.024497	9.1671e-14
23106	Body composition by impedance	Impedance of whole body	E14	Unspecified diabetes mellitus	Endocrine, nutritional and metabolic diseases	-0.187735	0.828834	0.024504	1.85459e-14
23107	Body composition by impedance	Impedance of leg (right)	E14	Unspecified diabetes mellitus	Endocrine, nutritional and metabolic diseases	-0.143935	0.865944	0.0245	4.23627e-09
23108	Body composition by impedance	Impedance of leg (left)	E14	Unspecified diabetes mellitus	Endocrine, nutritional and metabolic diseases	-0.143006	0.866749	0.02449	5.26101e-09
23109	Body composition by impedance	Impedance of arm (right)	E14	Unspecified diabetes mellitus	Endocrine, nutritional and metabolic diseases	-0.197546	0.820742	0.024507	7.61585e-16
23110	Body composition by impedance	Impedance of arm (left)	E14	Unspecified diabetes mellitus	Endocrine, nutritional and metabolic diseases	-0.2014	0.817585	0.024522	2.1722e-16
23111	Body composition by impedance	Leg fat percentage (right)	E14	Unspecified diabetes mellitus	Endocrine, nutritional and metabolic diseases	0.295494	1.34379	0.0244978	1.73033e-33
23112	Body composition by impedance	Leg fat mass (right)	E14	Unspecified diabetes mellitus	Endocrine, nutritional and metabolic diseases	0.3058	1.35771	0.02449	9.00086e-36
23113	Body composition by impedance	Leg fat-free mass (right)	E14	Unspecified diabetes mellitus	Endocrine, nutritional and metabolic diseases	0.158874	1.17219	0.024509	9.0761e-11
23114	Body composition by impedance	Leg predicted mass (right)	E14	Unspecified diabetes mellitus	Endocrine, nutritional and metabolic diseases	0.159041	1.17239	0.024511	8.66441e-11
23115	Body composition by impedance	Leg fat percentage (left)	E14	Unspecified diabetes mellitus	Endocrine, nutritional and metabolic diseases	0.301082	1.35132	0.024519	1.19994e-34
23116	Body composition by impedance	Leg fat mass (left)	E14	Unspecified diabetes mellitus	Endocrine, nutritional and metabolic diseases	0.310035	1.36347	0.0245082	1.1622e-36
23117	Body composition by impedance	Leg fat-free mass (left)	E14	Unspecified diabetes mellitus	Endocrine, nutritional and metabolic diseases	0.172053	1.18774	0.02449	2.14865e-12
23118	Body composition by impedance	Leg predicted mass (left)	E14	Unspecified diabetes mellitus	Endocrine, nutritional and metabolic diseases	0.171719	1.18734	0.024489	2.35806e-12
23119	Body composition by impedance	Arm fat percentage (right)	E14	Unspecified diabetes mellitus	Endocrine, nutritional and metabolic diseases	0.292556	1.33985	0.0245094	7.82442e-33
23120	Body composition by impedance	Arm fat mass (right)	E14	Unspecified diabetes mellitus	Endocrine, nutritional and metabolic diseases	0.3031	1.35405	0.02449	3.74203e-35
23121	Body composition by impedance	Arm fat-free mass (right)	E14	Unspecified diabetes mellitus	Endocrine, nutritional and metabolic diseases	0.17676	1.19334	0.024515	5.61831e-13
23122	Body composition by impedance	Arm predicted mass (right)	E14	Unspecified diabetes mellitus	Endocrine, nutritional and metabolic diseases	0.176495	1.19303	0.024521	6.13531e-13
23123	Body composition by impedance	Arm fat percentage (left)	E14	Unspecified diabetes mellitus	Endocrine, nutritional and metabolic diseases	0.291113	1.33792	0.0245062	1.56761e-32
23124	Body composition by impedance	Arm fat mass (left)	E14	Unspecified diabetes mellitus	Endocrine, nutritional and metabolic diseases	0.300393	1.35039	0.0245033	1.55486e-34
23125	Body composition by impedance	Arm fat-free mass (left)	E14	Unspecified diabetes mellitus	Endocrine, nutritional and metabolic diseases	0.189584	1.20875	0.024526	1.08131e-14
23126	Body composition by impedance	Arm predicted mass (left)	E14	Unspecified diabetes mellitus	Endocrine, nutritional and metabolic diseases	0.190483	1.20983	0.024522	8.01772e-15
23127	Body composition by impedance	Trunk fat percentage	E14	Unspecified diabetes mellitus	Endocrine, nutritional and metabolic diseases	0.264015	1.30215	0.0245085	4.76242e-27
23128	Body composition by impedance	Trunk fat mass	E14	Unspecified diabetes mellitus	Endocrine, nutritional and metabolic diseases	0.275244	1.31685	0.0244834	2.59691e-29
23129	Body composition by impedance	Trunk fat-free mass	E14	Unspecified diabetes mellitus	Endocrine, nutritional and metabolic diseases	0.12387	1.13187	0.024525	4.39956e-07
23130	Body composition by impedance	Trunk predicted mass	E14	Unspecified diabetes mellitus	Endocrine, nutritional and metabolic diseases	0.123987	1.132	0.024524	4.28585e-07
23098	Body composition by impedance	weight	E14	Unspecified diabetes mellitus	Endocrine, nutritional and metabolic diseases	0.268362	1.30782	0.024518	7.17398e-28
48	Body size measures	Waist circumference	E14	Unspecified diabetes mellitus	Endocrine, nutritional and metabolic diseases	0.331743	1.39339	0.023897	8.60559e-44
49	Body size measures	Hip circumference	E14	Unspecified diabetes mellitus	Endocrine, nutritional and metabolic diseases	0.218552	1.24427	0.0238701	5.44293e-20
21001	Body size measures	Body mass index (BMI)	E14	Unspecified diabetes mellitus	Endocrine, nutritional and metabolic diseases	0.320818	1.37825	0.024034	1.2585e-40
21002	Body size measures	Weight	E14	Unspecified diabetes mellitus	Endocrine, nutritional and metabolic diseases	0.260292	1.29731	0.0239574	1.72785e-27
3143	Bone-densitometry of heel	Ankle spacing width	E14	Unspecified diabetes mellitus	Endocrine, nutritional and metabolic diseases	0.161226	1.17495	0.0306043	1.38085e-07
3062	Spirometry	Forced vital capacity (FVC)	E14	Unspecified diabetes mellitus	Endocrine, nutritional and metabolic diseases	-0.194108	0.823569	0.026112	1.05853e-13
3063	Spirometry	Forced expiratory volume in 1-second (FEV1)	E14	Unspecified diabetes mellitus	Endocrine, nutritional and metabolic diseases	-0.180932	0.834492	0.0261095	4.22329e-12
20150	Spirometry	Forced expiratory volume in 1-second (FEV1), Best measure	E14	Unspecified diabetes mellitus	Endocrine, nutritional and metabolic diseases	-0.1593	0.85274	0.02931	5.48715e-08
20151	Spirometry	Forced vital capacity (FVC), Best measure	E14	Unspecified diabetes mellitus	Endocrine, nutritional and metabolic diseases	-0.170679	0.843092	0.0293147	5.82516e-09
30750	Blood biochemistry	Glycated haemoglobin (mmol/mol)	E16	Other disorders of pancreatic internal secretion	Endocrine, nutritional and metabolic diseases	0.165725	1.18025	0.031466	1.38839e-07
30830	Blood biochemistry	SHBG (nmol/L)	E16	Other disorders of pancreatic internal secretion	Endocrine, nutritional and metabolic diseases	-0.167158	0.846066	0.033333	5.30867e-07
23099	Body composition by impedance	Body fat percentage	E16	Other disorders of pancreatic internal secretion	Endocrine, nutritional and metabolic diseases	0.197872	1.21881	0.0318617	5.31065e-10
23100	Body composition by impedance	Whole body fat mass	E16	Other disorders of pancreatic internal secretion	Endocrine, nutritional and metabolic diseases	0.208148	1.2314	0.031851	6.37883e-11
23104	Body composition by impedance	Body mass index (BMI)	E16	Other disorders of pancreatic internal secretion	Endocrine, nutritional and metabolic diseases	0.210594	1.23441	0.031839	3.75174e-11
23111	Body composition by impedance	Leg fat percentage (right)	E16	Other disorders of pancreatic internal secretion	Endocrine, nutritional and metabolic diseases	0.212211	1.23641	0.0318174	2.56582e-11
23112	Body composition by impedance	Leg fat mass (right)	E16	Other disorders of pancreatic internal secretion	Endocrine, nutritional and metabolic diseases	0.218988	1.24482	0.0318017	5.7581e-12
23115	Body composition by impedance	Leg fat percentage (left)	E16	Other disorders of pancreatic internal secretion	Endocrine, nutritional and metabolic diseases	0.217051	1.24241	0.0318375	9.32695e-12
23116	Body composition by impedance	Leg fat mass (left)	E16	Other disorders of pancreatic internal secretion	Endocrine, nutritional and metabolic diseases	0.219181	1.24506	0.0318215	5.67776e-12
23119	Body composition by impedance	Arm fat percentage (right)	E16	Other disorders of pancreatic internal secretion	Endocrine, nutritional and metabolic diseases	0.1912	1.2107	0.03183	1.91718e-09
23120	Body composition by impedance	Arm fat mass (right)	E16	Other disorders of pancreatic internal secretion	Endocrine, nutritional and metabolic diseases	0.201357	1.22306	0.0318138	2.47367e-10
23123	Body composition by impedance	Arm fat percentage (left)	E16	Other disorders of pancreatic internal secretion	Endocrine, nutritional and metabolic diseases	0.2	1.2214	0.03183	3.30766e-10
23124	Body composition by impedance	Arm fat mass (left)	E16	Other disorders of pancreatic internal secretion	Endocrine, nutritional and metabolic diseases	0.203289	1.22543	0.0318142	1.66313e-10
23127	Body composition by impedance	Trunk fat percentage	E16	Other disorders of pancreatic internal secretion	Endocrine, nutritional and metabolic diseases	0.178574	1.19551	0.0318487	2.06182e-08
23128	Body composition by impedance	Trunk fat mass	E16	Other disorders of pancreatic internal secretion	Endocrine, nutritional and metabolic diseases	0.192399	1.21215	0.0318154	1.47874e-09
23098	Body composition by impedance	weight	E16	Other disorders of pancreatic internal secretion	Endocrine, nutritional and metabolic diseases	0.18511	1.20335	0.0318233	6.002e-09
48	Body size measures	Waist circumference	E16	Other disorders of pancreatic internal secretion	Endocrine, nutritional and metabolic diseases	0.253012	1.2879	0.030821	2.24576e-16
49	Body size measures	Hip circumference	E16	Other disorders of pancreatic internal secretion	Endocrine, nutritional and metabolic diseases	0.168544	1.18358	0.030819	4.53217e-08
21001	Body size measures	Body mass index (BMI)	E16	Other disorders of pancreatic internal secretion	Endocrine, nutritional and metabolic diseases	0.22159	1.24806	0.031025	9.23489e-13
21002	Body size measures	Weight	E16	Other disorders of pancreatic internal secretion	Endocrine, nutritional and metabolic diseases	0.190688	1.21008	0.030912	6.88774e-10
23099	Body composition by impedance	Body fat percentage	E53	Deficiency of other B group vitamins	Endocrine, nutritional and metabolic diseases	0.157065	1.17007	0.029996	1.64288e-07
23100	Body composition by impedance	Whole body fat mass	E53	Deficiency of other B group vitamins	Endocrine, nutritional and metabolic diseases	0.158936	1.17226	0.029977	1.14683e-07
23104	Body composition by impedance	Body mass index (BMI)	E53	Deficiency of other B group vitamins	Endocrine, nutritional and metabolic diseases	0.181829	1.19941	0.029961	1.2898e-09
23111	Body composition by impedance	Leg fat percentage (right)	E53	Deficiency of other B group vitamins	Endocrine, nutritional and metabolic diseases	0.168212	1.18319	0.029958	1.96868e-08
23112	Body composition by impedance	Leg fat mass (right)	E53	Deficiency of other B group vitamins	Endocrine, nutritional and metabolic diseases	0.169791	1.18506	0.029935	1.41368e-08
23115	Body composition by impedance	Leg fat percentage (left)	E53	Deficiency of other B group vitamins	Endocrine, nutritional and metabolic diseases	0.16962	1.18485	0.029976	1.52502e-08
23116	Body composition by impedance	Leg fat mass (left)	E53	Deficiency of other B group vitamins	Endocrine, nutritional and metabolic diseases	0.171423	1.18699	0.02995	1.04219e-08
23119	Body composition by impedance	Arm fat percentage (right)	E53	Deficiency of other B group vitamins	Endocrine, nutritional and metabolic diseases	0.158885	1.1722	0.029962	1.14057e-07
23120	Body composition by impedance	Arm fat mass (right)	E53	Deficiency of other B group vitamins	Endocrine, nutritional and metabolic diseases	0.169985	1.18529	0.029938	1.365e-08
23123	Body composition by impedance	Arm fat percentage (left)	E53	Deficiency of other B group vitamins	Endocrine, nutritional and metabolic diseases	0.160431	1.17402	0.029963	8.6142e-08
23124	Body composition by impedance	Arm fat mass (left)	E53	Deficiency of other B group vitamins	Endocrine, nutritional and metabolic diseases	0.165688	1.1802	0.029938	3.13469e-08
23098	Body composition by impedance	weight	E53	Deficiency of other B group vitamins	Endocrine, nutritional and metabolic diseases	0.164546	1.17886	0.029931	3.8686e-08
48	Body size measures	Waist circumference	E53	Deficiency of other B group vitamins	Endocrine, nutritional and metabolic diseases	0.182543	1.20027	0.029457	5.76809e-10
21001	Body size measures	Body mass index (BMI)	E53	Deficiency of other B group vitamins	Endocrine, nutritional and metabolic diseases	0.192565	1.21236	0.029569	7.43622e-11
21002	Body size measures	Weight	E53	Deficiency of other B group vitamins	Endocrine, nutritional and metabolic diseases	0.149638	1.16141	0.029517	4.00329e-07
30600	Blood biochemistry	Albumin	E66	Obesity	Endocrine, nutritional and metabolic diseases	-0.116599	0.889942	0.010131	1.22001e-30
30620	Blood biochemistry	Alanine aminotransferase (U/L)	E66	Obesity	Endocrine, nutritional and metabolic diseases	0.124559	1.13265	0.0097297	1.66296e-37
30670	Blood biochemistry	Urea (mmol/L)	E66	Obesity	Endocrine, nutritional and metabolic diseases	0.0492331	1.05047	0.0097186	4.06686e-07
30690	Blood biochemistry	Cholesterol (mmol/L)	E66	Obesity	Endocrine, nutritional and metabolic diseases	-0.0658288	0.936291	0.0097129	1.23094e-11
30710	Blood biochemistry	C-reactive protein (mg/L)	E66	Obesity	Endocrine, nutritional and metabolic diseases	0.255297	1.29084	0.009792	1.53443e-149
30730	Blood biochemistry	Gamma glutamyltransferase (U/L)	E66	Obesity	Endocrine, nutritional and metabolic diseases	0.12921	1.13793	0.0097483	4.41934e-40
30750	Blood biochemistry	Glycated haemoglobin (mmol/mol)	E66	Obesity	Endocrine, nutritional and metabolic diseases	0.144555	1.15553	0.0097064	3.93662e-50
30770	Blood biochemistry	IGF-1 (nmol/L)	E66	Obesity	Endocrine, nutritional and metabolic diseases	-0.086224	0.917389	0.0097691	1.09483e-18
30830	Blood biochemistry	SHBG (nmol/L)	E66	Obesity	Endocrine, nutritional and metabolic diseases	-0.15616	0.855422	0.010171	3.67197e-53
30870	Blood biochemistry	Triglycerides (mmol/L)	E66	Obesity	Endocrine, nutritional and metabolic diseases	0.164264	1.17853	0.0097493	1.20214e-63
30880	Blood biochemistry	Urate (umol/L)	E66	Obesity	Endocrine, nutritional and metabolic diseases	0.156474	1.16938	0.0098317	5.48364e-57
30000	Blood count	White blood cell (leukocyte) count	E66	Obesity	Endocrine, nutritional and metabolic diseases	0.111922	1.11843	0.009668	5.60121e-31
30010	Blood count	Red blood cell (erythrocyte) count	E66	Obesity	Endocrine, nutritional and metabolic diseases	0.05065	1.05195	0.009626	1.42669e-07
30050	Blood count	Mean corpuscular haemoglobin	E66	Obesity	Endocrine, nutritional and metabolic diseases	-0.0483971	0.952755	0.0096518	5.33634e-07
30070	Blood count	Red blood cell (erythrocyte) distribution width	E66	Obesity	Endocrine, nutritional and metabolic diseases	0.101028	1.10631	0.0096293	9.57375e-26
30120	Blood count	Lymphocyte count	E66	Obesity	Endocrine, nutritional and metabolic diseases	0.0848133	1.08851	0.0096568	1.60606e-18
30130	Blood count	Monocyte count	E66	Obesity	Endocrine, nutritional and metabolic diseases	0.0634824	1.06554	0.0096501	4.78193e-11
30140	Blood count	Neutrophill count	E66	Obesity	Endocrine, nutritional and metabolic diseases	0.103401	1.10894	0.009653	9.1187e-27
30240	Blood count	Reticulocyte percentage	E66	Obesity	Endocrine, nutritional and metabolic diseases	0.173082	1.18896	0.009733	1.10966e-70
30250	Blood count	Reticulocyte count	E66	Obesity	Endocrine, nutritional and metabolic diseases	0.176476	1.19301	0.009737	2.46096e-73
30280	Blood count	Immature reticulocyte fraction	E66	Obesity	Endocrine, nutritional and metabolic diseases	0.158125	1.17131	0.009725	2.13878e-59
30290	Blood count	High light scatter reticulocyte percentage	E66	Obesity	Endocrine, nutritional and metabolic diseases	0.188881	1.2079	0.009733	8.30338e-84
30300	Blood count	High light scatter reticulocyte count	E66	Obesity	Endocrine, nutritional and metabolic diseases	0.192584	1.21238	0.009736	5.54898e-87
102	Blood pressure	Pulse rate, automated reading	E66	Obesity	Endocrine, nutritional and metabolic diseases	0.0668008	1.06908	0.0096729	5.0025e-12
4079	Blood pressure	Diastolic blood pressure, automated reading	E66	Obesity	Endocrine, nutritional and metabolic diseases	0.128063	1.13663	0.0096611	4.36088e-40
4080	Blood pressure	Systolic blood pressure, automated reading	E66	Obesity	Endocrine, nutritional and metabolic diseases	0.0860808	1.08989	0.0096575	5.01446e-19
23099	Body composition by impedance	Body fat percentage	E66	Obesity	Endocrine, nutritional and metabolic diseases	0.418729	1.52003	0.0097858	0
23100	Body composition by impedance	Whole body fat mass	E66	Obesity	Endocrine, nutritional and metabolic diseases	0.441339	1.55479	0.009795	0
23101	Body composition by impedance	Whole body fat-free mass	E66	Obesity	Endocrine, nutritional and metabolic diseases	0.250675	1.28489	0.0096654	5.2235e-148
23102	Body composition by impedance	Whole body water mass	E66	Obesity	Endocrine, nutritional and metabolic diseases	0.252582	1.28735	0.0096638	2.75178e-150
23104	Body composition by impedance	Body mass index (BMI)	E66	Obesity	Endocrine, nutritional and metabolic diseases	0.485016	1.6242	0.0098517	0
23105	Body composition by impedance	Basal metabolic rate	E66	Obesity	Endocrine, nutritional and metabolic diseases	0.296006	1.34448	0.0096802	8.66657e-205
23106	Body composition by impedance	Impedance of whole body	E66	Obesity	Endocrine, nutritional and metabolic diseases	-0.305556	0.736713	0.0096937	1.90756e-217
23107	Body composition by impedance	Impedance of leg (right)	E66	Obesity	Endocrine, nutritional and metabolic diseases	-0.271091	0.762547	0.0096798	3.39175e-172
23108	Body composition by impedance	Impedance of leg (left)	E66	Obesity	Endocrine, nutritional and metabolic diseases	-0.272478	0.76149	0.0096734	3.63901e-174
23109	Body composition by impedance	Impedance of arm (right)	E66	Obesity	Endocrine, nutritional and metabolic diseases	-0.286695	0.750741	0.0096803	2.87891e-192
23110	Body composition by impedance	Impedance of arm (left)	E66	Obesity	Endocrine, nutritional and metabolic diseases	-0.294635	0.744804	0.0096896	1.55759e-202
23111	Body composition by impedance	Leg fat percentage (right)	E66	Obesity	Endocrine, nutritional and metabolic diseases	0.430852	1.53857	0.0097936	0
23112	Body composition by impedance	Leg fat mass (right)	E66	Obesity	Endocrine, nutritional and metabolic diseases	0.460783	1.58531	0.0098108	0
23113	Body composition by impedance	Leg fat-free mass (right)	E66	Obesity	Endocrine, nutritional and metabolic diseases	0.280961	1.3244	0.0096783	7.81426e-185
23114	Body composition by impedance	Leg predicted mass (right)	E66	Obesity	Endocrine, nutritional and metabolic diseases	0.281032	1.3245	0.0096794	6.96055e-185
23115	Body composition by impedance	Leg fat percentage (left)	E66	Obesity	Endocrine, nutritional and metabolic diseases	0.436314	1.54699	0.0098055	0
23116	Body composition by impedance	Leg fat mass (left)	E66	Obesity	Endocrine, nutritional and metabolic diseases	0.46207	1.58736	0.0098187	0
23117	Body composition by impedance	Leg fat-free mass (left)	E66	Obesity	Endocrine, nutritional and metabolic diseases	0.300338	1.35032	0.0096808	9.97028e-211
23118	Body composition by impedance	Leg predicted mass (left)	E66	Obesity	Endocrine, nutritional and metabolic diseases	0.29981	1.3496	0.0096801	4.96059e-210
23119	Body composition by impedance	Arm fat percentage (right)	E66	Obesity	Endocrine, nutritional and metabolic diseases	0.440546	1.55356	0.0098054	0
23120	Body composition by impedance	Arm fat mass (right)	E66	Obesity	Endocrine, nutritional and metabolic diseases	0.461261	1.58607	0.009815	0
23121	Body composition by impedance	Arm fat-free mass (right)	E66	Obesity	Endocrine, nutritional and metabolic diseases	0.274086	1.31533	0.009675	4.02568e-176
23122	Body composition by impedance	Arm predicted mass (right)	E66	Obesity	Endocrine, nutritional and metabolic diseases	0.273657	1.31476	0.009678	1.64934e-175
23123	Body composition by impedance	Arm fat percentage (left)	E66	Obesity	Endocrine, nutritional and metabolic diseases	0.438854	1.55093	0.0098054	0
23124	Body composition by impedance	Arm fat mass (left)	E66	Obesity	Endocrine, nutritional and metabolic diseases	0.459186	1.58279	0.009814	0
23125	Body composition by impedance	Arm fat-free mass (left)	E66	Obesity	Endocrine, nutritional and metabolic diseases	0.293732	1.34142	0.0096876	2.16143e-201
23126	Body composition by impedance	Arm predicted mass (left)	E66	Obesity	Endocrine, nutritional and metabolic diseases	0.29324	1.34076	0.0096862	8.65776e-201
23127	Body composition by impedance	Trunk fat percentage	E66	Obesity	Endocrine, nutritional and metabolic diseases	0.385937	1.47099	0.0097554	0
23128	Body composition by impedance	Trunk fat mass	E66	Obesity	Endocrine, nutritional and metabolic diseases	0.412221	1.51017	0.009763	0
23129	Body composition by impedance	Trunk fat-free mass	E66	Obesity	Endocrine, nutritional and metabolic diseases	0.206249	1.22906	0.009657	4.46565e-101
23130	Body composition by impedance	Trunk predicted mass	E66	Obesity	Endocrine, nutritional and metabolic diseases	0.206047	1.22881	0.009657	6.99007e-101
23098	Body composition by impedance	weight	E66	Obesity	Endocrine, nutritional and metabolic diseases	0.412291	1.51027	0.0097787	0
48	Body size measures	Waist circumference	E66	Obesity	Endocrine, nutritional and metabolic diseases	0.4493	1.56721	0.009658	0
49	Body size measures	Hip circumference	E66	Obesity	Endocrine, nutritional and metabolic diseases	0.395818	1.4856	0.0096049	0
50	Body size measures	Standing height	E66	Obesity	Endocrine, nutritional and metabolic diseases	-0.0749898	0.927753	0.0095056	3.06413e-15
21001	Body size measures	Body mass index (BMI)	E66	Obesity	Endocrine, nutritional and metabolic diseases	0.488241	1.62945	0.0097354	0
21002	Body size measures	Weight	E66	Obesity	Endocrine, nutritional and metabolic diseases	0.4021	1.49496	0.009623	0
3143	Bone-densitometry of heel	Ankle spacing width	E66	Obesity	Endocrine, nutritional and metabolic diseases	0.217954	1.24353	0.0125006	5.13078e-68
3144	Bone-densitometry of heel	Heel Broadband ultrasound attenuation, direct entry	E66	Obesity	Endocrine, nutritional and metabolic diseases	0.0758796	1.07883	0.0124173	9.92228e-10
4100	Bone-densitometry of heel	Ankle spacing width (left)	E66	Obesity	Endocrine, nutritional and metabolic diseases	0.189112	1.20818	0.0166258	5.71122e-30
4119	Bone-densitometry of heel	Ankle spacing width (right)	E66	Obesity	Endocrine, nutritional and metabolic diseases	0.1846	1.20274	0.01659	9.06911e-29
20016	Fluid intelligence / reasoning	Fluid intelligence score	E66	Obesity	Endocrine, nutritional and metabolic diseases	-0.109713	0.896091	0.0164294	2.42966e-11
46	Hand grip strength	Hand grip strength (left)	E66	Obesity	Endocrine, nutritional and metabolic diseases	-0.0692007	0.933139	0.0095043	3.32778e-13
47	Hand grip strength	Hand grip strength (right)	E66	Obesity	Endocrine, nutritional and metabolic diseases	-0.06925	0.933093	0.009503	3.18299e-13
20127	Mental health	Neuroticism score	E66	Obesity	Endocrine, nutritional and metabolic diseases	0.057488	1.05917	0.0105549	5.12972e-08
3062	Spirometry	Forced vital capacity (FVC)	E66	Obesity	Endocrine, nutritional and metabolic diseases	-0.140331	0.869071	0.0101334	1.38144e-43
3063	Spirometry	Forced expiratory volume in 1-second (FEV1)	E66	Obesity	Endocrine, nutritional and metabolic diseases	-0.119495	0.887368	0.0101282	4.11412e-32
20150	Spirometry	Forced expiratory volume in 1-second (FEV1), Best measure	E66	Obesity	Endocrine, nutritional and metabolic diseases	-0.1174	0.889229	0.01115	6.53745e-26
20151	Spirometry	Forced vital capacity (FVC), Best measure	E66	Obesity	Endocrine, nutritional and metabolic diseases	-0.1436	0.866234	0.01116	6.82789e-38
20153	Spirometry	Forced expiratory volume in 1-second (FEV1), predicted	E66	Obesity	Endocrine, nutritional and metabolic diseases	-0.0782677	0.924717	0.0126537	6.22432e-10
20154	Spirometry	Forced expiratory volume in 1-second (FEV1), predicted percentage	E66	Obesity	Endocrine, nutritional and metabolic diseases	-0.09325	0.910966	0.01262	1.49732e-13
30620	Blood biochemistry	Alanine aminotransferase (U/L)	E78	Disorders of lipoprotein metabolism and other lipidaemias	Endocrine, nutritional and metabolic diseases	0.1069	1.11282	0.007146	1.42206e-50
30650	Blood biochemistry	Aspartate aminotransferase (U/L)	E78	Disorders of lipoprotein metabolism and other lipidaemias	Endocrine, nutritional and metabolic diseases	0.052	1.05338	0.007163	3.91618e-13
30670	Blood biochemistry	Urea (mmol/L)	E78	Disorders of lipoprotein metabolism and other lipidaemias	Endocrine, nutritional and metabolic diseases	0.0388358	1.0396	0.0071279	5.10098e-08
30680	Blood biochemistry	Calcium (mmol/L)	E78	Disorders of lipoprotein metabolism and other lipidaemias	Endocrine, nutritional and metabolic diseases	0.063842	1.06592	0.007436	9.07916e-18
30690	Blood biochemistry	Cholesterol (mmol/L)	E78	Disorders of lipoprotein metabolism and other lipidaemias	Endocrine, nutritional and metabolic diseases	0.101763	1.10712	0.0071491	5.99034e-46
30710	Blood biochemistry	C-reactive protein (mg/L)	E78	Disorders of lipoprotein metabolism and other lipidaemias	Endocrine, nutritional and metabolic diseases	0.1297	1.13849	0.007168	4.55777e-73
30730	Blood biochemistry	Gamma glutamyltransferase (U/L)	E78	Disorders of lipoprotein metabolism and other lipidaemias	Endocrine, nutritional and metabolic diseases	0.137232	1.14709	0.0071768	2.01781e-81
30750	Blood biochemistry	Glycated haemoglobin (mmol/mol)	E78	Disorders of lipoprotein metabolism and other lipidaemias	Endocrine, nutritional and metabolic diseases	0.125685	1.13392	0.007144	3.21127e-69
30830	Blood biochemistry	SHBG (nmol/L)	E78	Disorders of lipoprotein metabolism and other lipidaemias	Endocrine, nutritional and metabolic diseases	-0.116983	0.8896	0.0074718	3.25312e-55
30860	Blood biochemistry	Total protein (g/L)	E78	Disorders of lipoprotein metabolism and other lipidaemias	Endocrine, nutritional and metabolic diseases	0.0478929	1.04906	0.0074302	1.15146e-10
30870	Blood biochemistry	Triglycerides (mmol/L)	E78	Disorders of lipoprotein metabolism and other lipidaemias	Endocrine, nutritional and metabolic diseases	0.219218	1.2451	0.0072138	2.68567e-202
30880	Blood biochemistry	Urate (umol/L)	E78	Disorders of lipoprotein metabolism and other lipidaemias	Endocrine, nutritional and metabolic diseases	0.0985177	1.10353	0.0071702	6.16541e-43
30000	Blood count	White blood cell (leukocyte) count	E78	Disorders of lipoprotein metabolism and other lipidaemias	Endocrine, nutritional and metabolic diseases	0.0954604	1.10017	0.0070877	2.49998e-41
30010	Blood count	Red blood cell (erythrocyte) count	E78	Disorders of lipoprotein metabolism and other lipidaemias	Endocrine, nutritional and metabolic diseases	0.0387148	1.03947	0.0070576	4.11721e-08
30040	Blood count	Mean corpuscular volume	E78	Disorders of lipoprotein metabolism and other lipidaemias	Endocrine, nutritional and metabolic diseases	-0.038091	0.962625	0.0070685	7.09447e-08
30080	Blood count	Platelet count	E78	Disorders of lipoprotein metabolism and other lipidaemias	Endocrine, nutritional and metabolic diseases	0.0362539	1.03692	0.0070589	2.80956e-07
30090	Blood count	Platelet crit	E78	Disorders of lipoprotein metabolism and other lipidaemias	Endocrine, nutritional and metabolic diseases	0.04668	1.04779	0.007056	3.70137e-11
30120	Blood count	Lymphocyte count	E78	Disorders of lipoprotein metabolism and other lipidaemias	Endocrine, nutritional and metabolic diseases	0.08209	1.08555	0.007074	3.94709e-31
30130	Blood count	Monocyte count	E78	Disorders of lipoprotein metabolism and other lipidaemias	Endocrine, nutritional and metabolic diseases	0.05396	1.05544	0.007072	2.35966e-14
30140	Blood count	Neutrophill count	E78	Disorders of lipoprotein metabolism and other lipidaemias	Endocrine, nutritional and metabolic diseases	0.08037	1.08369	0.007079	7.34601e-30
30240	Blood count	Reticulocyte percentage	E78	Disorders of lipoprotein metabolism and other lipidaemias	Endocrine, nutritional and metabolic diseases	0.126183	1.13449	0.0071343	6.10334e-70
30250	Blood count	Reticulocyte count	E78	Disorders of lipoprotein metabolism and other lipidaemias	Endocrine, nutritional and metabolic diseases	0.128798	1.13746	0.007137	9.92055e-73
30270	Blood count	Mean sphered cell volume	E78	Disorders of lipoprotein metabolism and other lipidaemias	Endocrine, nutritional and metabolic diseases	-0.0536376	0.947776	0.0071146	4.75923e-14
30280	Blood count	Immature reticulocyte fraction	E78	Disorders of lipoprotein metabolism and other lipidaemias	Endocrine, nutritional and metabolic diseases	0.0929774	1.09744	0.0071222	6.21365e-39
30290	Blood count	High light scatter reticulocyte percentage	E78	Disorders of lipoprotein metabolism and other lipidaemias	Endocrine, nutritional and metabolic diseases	0.1292	1.13792	0.007133	2.59861e-73
30300	Blood count	High light scatter reticulocyte count	E78	Disorders of lipoprotein metabolism and other lipidaemias	Endocrine, nutritional and metabolic diseases	0.1322	1.14134	0.007135	1.57358e-76
102	Blood pressure	Pulse rate, automated reading	E78	Disorders of lipoprotein metabolism and other lipidaemias	Endocrine, nutritional and metabolic diseases	0.043798	1.04477	0.007131	8.16685e-10
4079	Blood pressure	Diastolic blood pressure, automated reading	E78	Disorders of lipoprotein metabolism and other lipidaemias	Endocrine, nutritional and metabolic diseases	0.09307	1.09754	0.007141	8.1825e-39
4080	Blood pressure	Systolic blood pressure, automated reading	E78	Disorders of lipoprotein metabolism and other lipidaemias	Endocrine, nutritional and metabolic diseases	0.111229	1.11765	0.007152	1.68173e-54
23099	Body composition by impedance	Body fat percentage	E78	Disorders of lipoprotein metabolism and other lipidaemias	Endocrine, nutritional and metabolic diseases	0.15029	1.16217	0.007098	2.2786e-99
23100	Body composition by impedance	Whole body fat mass	E78	Disorders of lipoprotein metabolism and other lipidaemias	Endocrine, nutritional and metabolic diseases	0.134201	1.14362	0.0070875	7.09895e-80
23104	Body composition by impedance	Body mass index (BMI)	E78	Disorders of lipoprotein metabolism and other lipidaemias	Endocrine, nutritional and metabolic diseases	0.157386	1.17045	0.0070961	7.82557e-109
23105	Body composition by impedance	Basal metabolic rate	E78	Disorders of lipoprotein metabolism and other lipidaemias	Endocrine, nutritional and metabolic diseases	0.0381668	1.0389	0.0070604	6.45343e-08
23106	Body composition by impedance	Impedance of whole body	E78	Disorders of lipoprotein metabolism and other lipidaemias	Endocrine, nutritional and metabolic diseases	-0.0673082	0.934907	0.0070601	1.53227e-21
23107	Body composition by impedance	Impedance of leg (right)	E78	Disorders of lipoprotein metabolism and other lipidaemias	Endocrine, nutritional and metabolic diseases	-0.0353777	0.965241	0.0070541	5.30867e-07
23109	Body composition by impedance	Impedance of arm (right)	E78	Disorders of lipoprotein metabolism and other lipidaemias	Endocrine, nutritional and metabolic diseases	-0.0856546	0.917911	0.007062	7.65788e-34
23110	Body composition by impedance	Impedance of arm (left)	E78	Disorders of lipoprotein metabolism and other lipidaemias	Endocrine, nutritional and metabolic diseases	-0.0896049	0.914292	0.0070657	7.73283e-37
23111	Body composition by impedance	Leg fat percentage (right)	E78	Disorders of lipoprotein metabolism and other lipidaemias	Endocrine, nutritional and metabolic diseases	0.168906	1.18401	0.0071008	7.29504e-125
23112	Body composition by impedance	Leg fat mass (right)	E78	Disorders of lipoprotein metabolism and other lipidaemias	Endocrine, nutritional and metabolic diseases	0.147992	1.1595	0.0070875	1.05501e-96
23115	Body composition by impedance	Leg fat percentage (left)	E78	Disorders of lipoprotein metabolism and other lipidaemias	Endocrine, nutritional and metabolic diseases	0.171819	1.18746	0.0071049	5.5573e-129
23116	Body composition by impedance	Leg fat mass (left)	E78	Disorders of lipoprotein metabolism and other lipidaemias	Endocrine, nutritional and metabolic diseases	0.148779	1.16042	0.0070904	1.24823e-97
23119	Body composition by impedance	Arm fat percentage (right)	E78	Disorders of lipoprotein metabolism and other lipidaemias	Endocrine, nutritional and metabolic diseases	0.148768	1.1604	0.0070948	1.67413e-97
23120	Body composition by impedance	Arm fat mass (right)	E78	Disorders of lipoprotein metabolism and other lipidaemias	Endocrine, nutritional and metabolic diseases	0.137992	1.14797	0.0070855	2.21253e-84
23121	Body composition by impedance	Arm fat-free mass (right)	E78	Disorders of lipoprotein metabolism and other lipidaemias	Endocrine, nutritional and metabolic diseases	0.0403424	1.04117	0.0070632	1.11842e-08
23122	Body composition by impedance	Arm predicted mass (right)	E78	Disorders of lipoprotein metabolism and other lipidaemias	Endocrine, nutritional and metabolic diseases	0.0410097	1.04186	0.0070635	6.40962e-09
23123	Body composition by impedance	Arm fat percentage (left)	E78	Disorders of lipoprotein metabolism and other lipidaemias	Endocrine, nutritional and metabolic diseases	0.145732	1.15689	0.0070934	1.10955e-93
23124	Body composition by impedance	Arm fat mass (left)	E78	Disorders of lipoprotein metabolism and other lipidaemias	Endocrine, nutritional and metabolic diseases	0.136714	1.1465	0.0070854	7.25994e-83
23125	Body composition by impedance	Arm fat-free mass (left)	E78	Disorders of lipoprotein metabolism and other lipidaemias	Endocrine, nutritional and metabolic diseases	0.0509414	1.05226	0.0070657	5.61831e-13
23126	Body composition by impedance	Arm predicted mass (left)	E78	Disorders of lipoprotein metabolism and other lipidaemias	Endocrine, nutritional and metabolic diseases	0.0502596	1.05154	0.0070662	1.13992e-12
23127	Body composition by impedance	Trunk fat percentage	E78	Disorders of lipoprotein metabolism and other lipidaemias	Endocrine, nutritional and metabolic diseases	0.131595	1.14065	0.0070882	7.35188e-77
23128	Body composition by impedance	Trunk fat mass	E78	Disorders of lipoprotein metabolism and other lipidaemias	Endocrine, nutritional and metabolic diseases	0.12066	1.12824	0.0070787	4.24068e-65
23098	Body composition by impedance	weight	E78	Disorders of lipoprotein metabolism and other lipidaemias	Endocrine, nutritional and metabolic diseases	0.099974	1.10514	0.007067	2.09791e-45
48	Body size measures	Waist circumference	E78	Disorders of lipoprotein metabolism and other lipidaemias	Endocrine, nutritional and metabolic diseases	0.158199	1.1714	0.007001	6.96638e-113
49	Body size measures	Hip circumference	E78	Disorders of lipoprotein metabolism and other lipidaemias	Endocrine, nutritional and metabolic diseases	0.0789078	1.0821	0.0069765	1.18626e-29
50	Body size measures	Standing height	E78	Disorders of lipoprotein metabolism and other lipidaemias	Endocrine, nutritional and metabolic diseases	-0.09272	0.911449	0.006991	3.97265e-40
20015	Body size measures	Sitting height	E78	Disorders of lipoprotein metabolism and other lipidaemias	Endocrine, nutritional and metabolic diseases	-0.0634308	0.938539	0.0069749	9.64489e-20
21001	Body size measures	Body mass index (BMI)	E78	Disorders of lipoprotein metabolism and other lipidaemias	Endocrine, nutritional and metabolic diseases	0.160865	1.17453	0.0070206	5.1745e-116
21002	Body size measures	Weight	E78	Disorders of lipoprotein metabolism and other lipidaemias	Endocrine, nutritional and metabolic diseases	0.0942589	1.09884	0.0069873	1.88133e-41
3143	Bone-densitometry of heel	Ankle spacing width	E78	Disorders of lipoprotein metabolism and other lipidaemias	Endocrine, nutritional and metabolic diseases	0.047191	1.04832	0.009341	4.37659e-07
20022	Early life factors	Birth weight	E78	Disorders of lipoprotein metabolism and other lipidaemias	Endocrine, nutritional and metabolic diseases	-0.05905	0.94266	0.009835	1.92903e-09
20016	Fluid intelligence / reasoning	Fluid intelligence score	E78	Disorders of lipoprotein metabolism and other lipidaemias	Endocrine, nutritional and metabolic diseases	-0.081428	0.921799	0.011973	1.04237e-11
46	Hand grip strength	Hand grip strength (left)	E78	Disorders of lipoprotein metabolism and other lipidaemias	Endocrine, nutritional and metabolic diseases	-0.06578	0.936337	0.006981	4.39402e-21
47	Hand grip strength	Hand grip strength (right)	E78	Disorders of lipoprotein metabolism and other lipidaemias	Endocrine, nutritional and metabolic diseases	-0.06557	0.936533	0.006983	6.07056e-21
20127	Mental health	Neuroticism score	E78	Disorders of lipoprotein metabolism and other lipidaemias	Endocrine, nutritional and metabolic diseases	0.0643254	1.06644	0.0077829	1.40684e-16
3062	Spirometry	Forced vital capacity (FVC)	E78	Disorders of lipoprotein metabolism and other lipidaemias	Endocrine, nutritional and metabolic diseases	-0.0935282	0.910712	0.00745	3.92158e-36
3063	Spirometry	Forced expiratory volume in 1-second (FEV1)	E78	Disorders of lipoprotein metabolism and other lipidaemias	Endocrine, nutritional and metabolic diseases	-0.08546	0.91809	0.007448	1.80795e-30
3064	Spirometry	Peak expiratory flow (PEF)	E78	Disorders of lipoprotein metabolism and other lipidaemias	Endocrine, nutritional and metabolic diseases	-0.0446891	0.956295	0.0074407	1.9054e-09
20150	Spirometry	Forced expiratory volume in 1-second (FEV1), Best measure	E78	Disorders of lipoprotein metabolism and other lipidaemias	Endocrine, nutritional and metabolic diseases	-0.08126	0.921954	0.008192	3.4922e-23
20151	Spirometry	Forced vital capacity (FVC), Best measure	E78	Disorders of lipoprotein metabolism and other lipidaemias	Endocrine, nutritional and metabolic diseases	-0.0904	0.913566	0.008195	2.76894e-28
20153	Spirometry	Forced expiratory volume in 1-second (FEV1), predicted	E78	Disorders of lipoprotein metabolism and other lipidaemias	Endocrine, nutritional and metabolic diseases	-0.08772	0.916017	0.009357	7.065e-21
30880	Blood biochemistry	Urate (umol/L)	E83	Disorders of mineral metabolism	Endocrine, nutritional and metabolic diseases	0.098071	1.10304	0.019158	3.07494e-07
30020	Blood count	Haemoglobin concentration	E83	Disorders of mineral metabolism	Endocrine, nutritional and metabolic diseases	0.134874	1.14439	0.0188417	8.21914e-13
30030	Blood count	Haematocrit percentage	E83	Disorders of mineral metabolism	Endocrine, nutritional and metabolic diseases	0.110683	1.11704	0.0188454	4.28771e-09
30050	Blood count	Mean corpuscular haemoglobin	E83	Disorders of mineral metabolism	Endocrine, nutritional and metabolic diseases	0.101368	1.10668	0.018854	7.62588e-08
30250	Blood count	Reticulocyte count	E83	Disorders of mineral metabolism	Endocrine, nutritional and metabolic diseases	0.099113	1.10419	0.018989	1.80102e-07
23099	Body composition by impedance	Body fat percentage	E83	Disorders of mineral metabolism	Endocrine, nutritional and metabolic diseases	0.110134	1.11643	0.018905	5.68735e-09
23100	Body composition by impedance	Whole body fat mass	E83	Disorders of mineral metabolism	Endocrine, nutritional and metabolic diseases	0.112191	1.11873	0.018894	2.89078e-09
23104	Body composition by impedance	Body mass index (BMI)	E83	Disorders of mineral metabolism	Endocrine, nutritional and metabolic diseases	0.096409	1.10121	0.018891	3.3467e-07
23111	Body composition by impedance	Leg fat percentage (right)	E83	Disorders of mineral metabolism	Endocrine, nutritional and metabolic diseases	0.102734	1.1082	0.01889	5.39559e-08
23112	Body composition by impedance	Leg fat mass (right)	E83	Disorders of mineral metabolism	Endocrine, nutritional and metabolic diseases	0.109496	1.11572	0.018881	6.68291e-09
23115	Body composition by impedance	Leg fat percentage (left)	E83	Disorders of mineral metabolism	Endocrine, nutritional and metabolic diseases	0.104608	1.11028	0.018898	3.11686e-08
23116	Body composition by impedance	Leg fat mass (left)	E83	Disorders of mineral metabolism	Endocrine, nutritional and metabolic diseases	0.111027	1.11743	0.018888	4.16024e-09
23119	Body composition by impedance	Arm fat percentage (right)	E83	Disorders of mineral metabolism	Endocrine, nutritional and metabolic diseases	0.098107	1.10308	0.018901	2.09407e-07
23120	Body composition by impedance	Arm fat mass (right)	E83	Disorders of mineral metabolism	Endocrine, nutritional and metabolic diseases	0.102495	1.10793	0.018886	5.73872e-08
23123	Body composition by impedance	Arm fat percentage (left)	E83	Disorders of mineral metabolism	Endocrine, nutritional and metabolic diseases	0.09562	1.10034	0.018898	4.19692e-07
23124	Body composition by impedance	Arm fat mass (left)	E83	Disorders of mineral metabolism	Endocrine, nutritional and metabolic diseases	0.100624	1.10586	0.018891	1.00526e-07
23127	Body composition by impedance	Trunk fat percentage	E83	Disorders of mineral metabolism	Endocrine, nutritional and metabolic diseases	0.110407	1.11673	0.018906	5.22954e-09
23128	Body composition by impedance	Trunk fat mass	E83	Disorders of mineral metabolism	Endocrine, nutritional and metabolic diseases	0.112062	1.11858	0.018889	2.98022e-09
48	Body size measures	Waist circumference	E83	Disorders of mineral metabolism	Endocrine, nutritional and metabolic diseases	0.111122	1.11753	0.018595	2.29136e-09
21001	Body size measures	Body mass index (BMI)	E83	Disorders of mineral metabolism	Endocrine, nutritional and metabolic diseases	0.105675	1.11146	0.018634	1.42196e-08
21002	Body size measures	Weight	E83	Disorders of mineral metabolism	Endocrine, nutritional and metabolic diseases	0.099765	1.10491	0.0186103	8.287e-08
23099	Body composition by impedance	Body fat percentage	E86	Volume depletion	Endocrine, nutritional and metabolic diseases	0.11239	1.11895	0.017149	5.61752e-11
23100	Body composition by impedance	Whole body fat mass	E86	Volume depletion	Endocrine, nutritional and metabolic diseases	0.112981	1.11961	0.01716	4.59282e-11
23104	Body composition by impedance	Body mass index (BMI)	E86	Volume depletion	Endocrine, nutritional and metabolic diseases	0.10915	1.11533	0.017126	1.85838e-10
23111	Body composition by impedance	Leg fat percentage (right)	E86	Volume depletion	Endocrine, nutritional and metabolic diseases	0.114837	1.12169	0.017122	1.99284e-11
23112	Body composition by impedance	Leg fat mass (right)	E86	Volume depletion	Endocrine, nutritional and metabolic diseases	0.112851	1.11947	0.017115	4.29378e-11
23115	Body composition by impedance	Leg fat percentage (left)	E86	Volume depletion	Endocrine, nutritional and metabolic diseases	0.1197	1.12716	0.017133	2.83867e-12
23116	Body composition by impedance	Leg fat mass (left)	E86	Volume depletion	Endocrine, nutritional and metabolic diseases	0.116018	1.12302	0.017125	1.24809e-11
23119	Body composition by impedance	Arm fat percentage (right)	E86	Volume depletion	Endocrine, nutritional and metabolic diseases	0.105425	1.11118	0.017128	7.52444e-10
23120	Body composition by impedance	Arm fat mass (right)	E86	Volume depletion	Endocrine, nutritional and metabolic diseases	0.107432	1.11342	0.017121	3.50472e-10
23123	Body composition by impedance	Arm fat percentage (left)	E86	Volume depletion	Endocrine, nutritional and metabolic diseases	0.105215	1.11095	0.017129	8.16685e-10
23124	Body composition by impedance	Arm fat mass (left)	E86	Volume depletion	Endocrine, nutritional and metabolic diseases	0.108943	1.1151	0.017122	1.98352e-10
23127	Body composition by impedance	Trunk fat percentage	E86	Volume depletion	Endocrine, nutritional and metabolic diseases	0.103555	1.10911	0.017128	1.48794e-09
23128	Body composition by impedance	Trunk fat mass	E86	Volume depletion	Endocrine, nutritional and metabolic diseases	0.107425	1.11341	0.017117	3.48227e-10
23098	Body composition by impedance	weight	E86	Volume depletion	Endocrine, nutritional and metabolic diseases	0.101101	1.10639	0.017111	3.44843e-09
48	Body size measures	Waist circumference	E86	Volume depletion	Endocrine, nutritional and metabolic diseases	0.130166	1.13902	0.016767	8.34024e-15
49	Body size measures	Hip circumference	E86	Volume depletion	Endocrine, nutritional and metabolic diseases	0.086378	1.09022	0.016766	2.5801e-07
21001	Body size measures	Body mass index (BMI)	E86	Volume depletion	Endocrine, nutritional and metabolic diseases	0.11104	1.11744	0.0168388	4.29378e-11
21002	Body size measures	Weight	E86	Volume depletion	Endocrine, nutritional and metabolic diseases	0.0952247	1.09991	0.0168071	1.46405e-08
30710	Blood biochemistry	C-reactive protein (mg/L)	E87	Other disorders of fluid, electrolyte and acid-base balance	Endocrine, nutritional and metabolic diseases	0.0726142	1.07532	0.0119425	1.20437e-09
30730	Blood biochemistry	Gamma glutamyltransferase (U/L)	E87	Other disorders of fluid, electrolyte and acid-base balance	Endocrine, nutritional and metabolic diseases	0.0679619	1.07032	0.0119489	1.28746e-08
30750	Blood biochemistry	Glycated haemoglobin (mmol/mol)	E87	Other disorders of fluid, electrolyte and acid-base balance	Endocrine, nutritional and metabolic diseases	0.0738415	1.07664	0.0118803	5.14431e-10
4080	Blood pressure	Systolic blood pressure, automated reading	E87	Other disorders of fluid, electrolyte and acid-base balance	Endocrine, nutritional and metabolic diseases	0.076587	1.0796	0.01197	1.57832e-10
23099	Body composition by impedance	Body fat percentage	E87	Other disorders of fluid, electrolyte and acid-base balance	Endocrine, nutritional and metabolic diseases	0.094708	1.09934	0.011904	1.78773e-15
23100	Body composition by impedance	Whole body fat mass	E87	Other disorders of fluid, electrolyte and acid-base balance	Endocrine, nutritional and metabolic diseases	0.0885016	1.09254	0.0119091	1.08281e-13
23104	Body composition by impedance	Body mass index (BMI)	E87	Other disorders of fluid, electrolyte and acid-base balance	Endocrine, nutritional and metabolic diseases	0.104963	1.11067	0.011894	1.10465e-18
23109	Body composition by impedance	Impedance of arm (right)	E87	Other disorders of fluid, electrolyte and acid-base balance	Endocrine, nutritional and metabolic diseases	-0.05992	0.94184	0.01187	4.46919e-07
23111	Body composition by impedance	Leg fat percentage (right)	E87	Other disorders of fluid, electrolyte and acid-base balance	Endocrine, nutritional and metabolic diseases	0.102943	1.10843	0.011892	4.92766e-18
23112	Body composition by impedance	Leg fat mass (right)	E87	Other disorders of fluid, electrolyte and acid-base balance	Endocrine, nutritional and metabolic diseases	0.095358	1.10005	0.011886	1.03843e-15
23115	Body composition by impedance	Leg fat percentage (left)	E87	Other disorders of fluid, electrolyte and acid-base balance	Endocrine, nutritional and metabolic diseases	0.099858	1.10501	0.011897	4.73416e-17
23116	Body composition by impedance	Leg fat mass (left)	E87	Other disorders of fluid, electrolyte and acid-base balance	Endocrine, nutritional and metabolic diseases	0.093689	1.09822	0.01189	3.29302e-15
23119	Body composition by impedance	Arm fat percentage (right)	E87	Other disorders of fluid, electrolyte and acid-base balance	Endocrine, nutritional and metabolic diseases	0.096702	1.10153	0.011895	4.3214e-16
23120	Body composition by impedance	Arm fat mass (right)	E87	Other disorders of fluid, electrolyte and acid-base balance	Endocrine, nutritional and metabolic diseases	0.093562	1.09808	0.011889	3.56712e-15
23123	Body composition by impedance	Arm fat percentage (left)	E87	Other disorders of fluid, electrolyte and acid-base balance	Endocrine, nutritional and metabolic diseases	0.096853	1.1017	0.011893	3.88178e-16
23124	Body composition by impedance	Arm fat mass (left)	E87	Other disorders of fluid, electrolyte and acid-base balance	Endocrine, nutritional and metabolic diseases	0.092791	1.09723	0.011887	5.93653e-15
23127	Body composition by impedance	Trunk fat percentage	E87	Other disorders of fluid, electrolyte and acid-base balance	Endocrine, nutritional and metabolic diseases	0.0845	1.08817	0.011892	1.20792e-12
23128	Body composition by impedance	Trunk fat mass	E87	Other disorders of fluid, electrolyte and acid-base balance	Endocrine, nutritional and metabolic diseases	0.081478	1.08489	0.0118856	7.15542e-12
23098	Body composition by impedance	weight	E87	Other disorders of fluid, electrolyte and acid-base balance	Endocrine, nutritional and metabolic diseases	0.0664127	1.06867	0.0118793	2.26111e-08
48	Body size measures	Waist circumference	E87	Other disorders of fluid, electrolyte and acid-base balance	Endocrine, nutritional and metabolic diseases	0.108349	1.11444	0.011653	1.4473e-20
49	Body size measures	Hip circumference	E87	Other disorders of fluid, electrolyte and acid-base balance	Endocrine, nutritional and metabolic diseases	0.071211	1.07381	0.011653	9.92228e-10
21001	Body size measures	Body mass index (BMI)	E87	Other disorders of fluid, electrolyte and acid-base balance	Endocrine, nutritional and metabolic diseases	0.111948	1.11845	0.011699	1.09313e-21
21002	Body size measures	Weight	E87	Other disorders of fluid, electrolyte and acid-base balance	Endocrine, nutritional and metabolic diseases	0.071526	1.07415	0.011674	8.9747e-10
3062	Spirometry	Forced vital capacity (FVC)	E87	Other disorders of fluid, electrolyte and acid-base balance	Endocrine, nutritional and metabolic diseases	-0.069848	0.932536	0.012547	2.59552e-08
3063	Spirometry	Forced expiratory volume in 1-second (FEV1)	E87	Other disorders of fluid, electrolyte and acid-base balance	Endocrine, nutritional and metabolic diseases	-0.069377	0.932975	0.012545	3.207e-08
30730	Blood biochemistry	Gamma glutamyltransferase (U/L)	F10	Mental and behavioural disorders due to use of alcohol	Mental and behavioural disorders	0.10545	1.11121	0.017229	9.37788e-10
30770	Blood biochemistry	IGF-1 (nmol/L)	F10	Mental and behavioural disorders due to use of alcohol	Mental and behavioural disorders	-0.097886	0.906752	0.017235	1.35705e-08
30140	Blood count	Neutrophill count	F10	Mental and behavioural disorders due to use of alcohol	Mental and behavioural disorders	0.0900658	1.09425	0.0170653	1.30761e-07
23099	Body composition by impedance	Body fat percentage	F10	Mental and behavioural disorders due to use of alcohol	Mental and behavioural disorders	0.09396	1.09852	0.01711	4.02506e-08
23111	Body composition by impedance	Leg fat percentage (right)	F10	Mental and behavioural disorders due to use of alcohol	Mental and behavioural disorders	0.1157	1.12266	0.01707	1.21403e-11
23115	Body composition by impedance	Leg fat percentage (left)	F10	Mental and behavioural disorders due to use of alcohol	Mental and behavioural disorders	0.1115	1.11795	0.01708	6.59539e-11
23119	Body composition by impedance	Arm fat percentage (right)	F10	Mental and behavioural disorders due to use of alcohol	Mental and behavioural disorders	0.08809	1.09209	0.01709	2.56638e-07
48	Body size measures	Waist circumference	F10	Mental and behavioural disorders due to use of alcohol	Mental and behavioural disorders	0.0967893	1.10163	0.0167606	7.70865e-09
20127	Mental health	Neuroticism score	F10	Mental and behavioural disorders due to use of alcohol	Mental and behavioural disorders	0.099024	1.10409	0.018895	1.59899e-07
30620	Blood biochemistry	Alanine aminotransferase (U/L)	F17	Mental and behavioural disorders due to use of tobacco	Mental and behavioural disorders	0.077317	1.08038	0.011602	2.67282e-11
30710	Blood biochemistry	C-reactive protein (mg/L)	F17	Mental and behavioural disorders due to use of tobacco	Mental and behavioural disorders	0.17493	1.19116	0.011636	4.81425e-51
30730	Blood biochemistry	Gamma glutamyltransferase (U/L)	F17	Mental and behavioural disorders due to use of tobacco	Mental and behavioural disorders	0.123811	1.1318	0.011631	1.87552e-26
30750	Blood biochemistry	Glycated haemoglobin (mmol/mol)	F17	Mental and behavioural disorders due to use of tobacco	Mental and behavioural disorders	0.111279	1.11771	0.01155	5.81966e-22
30770	Blood biochemistry	IGF-1 (nmol/L)	F17	Mental and behavioural disorders due to use of tobacco	Mental and behavioural disorders	-0.07868	0.924336	0.01165	1.46287e-11
30870	Blood biochemistry	Triglycerides (mmol/L)	F17	Mental and behavioural disorders due to use of tobacco	Mental and behavioural disorders	0.129216	1.13794	0.011625	1.08496e-28
30880	Blood biochemistry	Urate (umol/L)	F17	Mental and behavioural disorders due to use of tobacco	Mental and behavioural disorders	0.087912	1.09189	0.011677	5.1381e-14
30000	Blood count	White blood cell (leukocyte) count	F17	Mental and behavioural disorders due to use of tobacco	Mental and behavioural disorders	0.138863	1.14897	0.011516	1.79447e-33
30120	Blood count	Lymphocyte count	F17	Mental and behavioural disorders due to use of tobacco	Mental and behavioural disorders	0.117853	1.12508	0.0115088	1.33416e-24
30130	Blood count	Monocyte count	F17	Mental and behavioural disorders due to use of tobacco	Mental and behavioural disorders	0.0651641	1.06733	0.0114809	1.38104e-08
30140	Blood count	Neutrophill count	F17	Mental and behavioural disorders due to use of tobacco	Mental and behavioural disorders	0.1242	1.13224	0.01148	3.08246e-27
30240	Blood count	Reticulocyte percentage	F17	Mental and behavioural disorders due to use of tobacco	Mental and behavioural disorders	0.093644	1.09817	0.011545	5.0535e-16
30250	Blood count	Reticulocyte count	F17	Mental and behavioural disorders due to use of tobacco	Mental and behavioural disorders	0.085459	1.08922	0.011542	1.32749e-13
30280	Blood count	Immature reticulocyte fraction	F17	Mental and behavioural disorders due to use of tobacco	Mental and behavioural disorders	0.0896993	1.09385	0.011548	8.01772e-15
30290	Blood count	High light scatter reticulocyte percentage	F17	Mental and behavioural disorders due to use of tobacco	Mental and behavioural disorders	0.104452	1.1101	0.011549	1.52571e-19
30300	Blood count	High light scatter reticulocyte count	F17	Mental and behavioural disorders due to use of tobacco	Mental and behavioural disorders	0.0984177	1.10342	0.0115449	1.54034e-17
23099	Body composition by impedance	Body fat percentage	F17	Mental and behavioural disorders due to use of tobacco	Mental and behavioural disorders	0.189489	1.20863	0.0115091	7.4198e-61
23100	Body composition by impedance	Whole body fat mass	F17	Mental and behavioural disorders due to use of tobacco	Mental and behavioural disorders	0.178	1.19483	0.0115	5.40084e-54
23104	Body composition by impedance	Body mass index (BMI)	F17	Mental and behavioural disorders due to use of tobacco	Mental and behavioural disorders	0.191809	1.21144	0.011488	1.57226e-62
23105	Body composition by impedance	Basal metabolic rate	F17	Mental and behavioural disorders due to use of tobacco	Mental and behavioural disorders	0.0696472	1.07213	0.0114609	1.22711e-09
23106	Body composition by impedance	Impedance of whole body	F17	Mental and behavioural disorders due to use of tobacco	Mental and behavioural disorders	-0.0827578	0.920574	0.0114612	5.18212e-13
23109	Body composition by impedance	Impedance of arm (right)	F17	Mental and behavioural disorders due to use of tobacco	Mental and behavioural disorders	-0.0912732	0.912768	0.0114621	1.68944e-15
23110	Body composition by impedance	Impedance of arm (left)	F17	Mental and behavioural disorders due to use of tobacco	Mental and behavioural disorders	-0.10188	0.903138	0.011462	6.22443e-19
23111	Body composition by impedance	Leg fat percentage (right)	F17	Mental and behavioural disorders due to use of tobacco	Mental and behavioural disorders	0.206297	1.22912	0.0114871	4.75908e-72
23112	Body composition by impedance	Leg fat mass (right)	F17	Mental and behavioural disorders due to use of tobacco	Mental and behavioural disorders	0.192465	1.21223	0.0114771	4.62424e-63
23115	Body composition by impedance	Leg fat percentage (left)	F17	Mental and behavioural disorders due to use of tobacco	Mental and behavioural disorders	0.207427	1.23051	0.0114934	9.74292e-73
23116	Body composition by impedance	Leg fat mass (left)	F17	Mental and behavioural disorders due to use of tobacco	Mental and behavioural disorders	0.191794	1.21142	0.0114819	1.37528e-62
23117	Body composition by impedance	Leg fat-free mass (left)	F17	Mental and behavioural disorders due to use of tobacco	Mental and behavioural disorders	0.0632041	1.06524	0.0114621	3.51277e-08
23118	Body composition by impedance	Leg predicted mass (left)	F17	Mental and behavioural disorders due to use of tobacco	Mental and behavioural disorders	0.0626511	1.06466	0.0114618	4.60949e-08
23119	Body composition by impedance	Arm fat percentage (right)	F17	Mental and behavioural disorders due to use of tobacco	Mental and behavioural disorders	0.1851	1.20334	0.0115	2.9576e-58
23120	Body composition by impedance	Arm fat mass (right)	F17	Mental and behavioural disorders due to use of tobacco	Mental and behavioural disorders	0.178202	1.19507	0.0114799	2.64223e-54
23121	Body composition by impedance	Arm fat-free mass (right)	F17	Mental and behavioural disorders due to use of tobacco	Mental and behavioural disorders	0.0657988	1.06801	0.011468	9.59631e-09
23122	Body composition by impedance	Arm predicted mass (right)	F17	Mental and behavioural disorders due to use of tobacco	Mental and behavioural disorders	0.0671467	1.06945	0.0114687	4.77883e-09
23123	Body composition by impedance	Arm fat percentage (left)	F17	Mental and behavioural disorders due to use of tobacco	Mental and behavioural disorders	0.180423	1.19772	0.0114935	1.70775e-55
23124	Body composition by impedance	Arm fat mass (left)	F17	Mental and behavioural disorders due to use of tobacco	Mental and behavioural disorders	0.175579	1.19194	0.0114801	9.09187e-53
23125	Body composition by impedance	Arm fat-free mass (left)	F17	Mental and behavioural disorders due to use of tobacco	Mental and behavioural disorders	0.0796237	1.08288	0.0114662	3.82509e-12
23126	Body composition by impedance	Arm predicted mass (left)	F17	Mental and behavioural disorders due to use of tobacco	Mental and behavioural disorders	0.0801159	1.08341	0.0114666	2.81852e-12
23127	Body composition by impedance	Trunk fat percentage	F17	Mental and behavioural disorders due to use of tobacco	Mental and behavioural disorders	0.168033	1.18298	0.011492	2.17601e-48
23128	Body composition by impedance	Trunk fat mass	F17	Mental and behavioural disorders due to use of tobacco	Mental and behavioural disorders	0.161765	1.17558	0.011473	4.08455e-45
23098	Body composition by impedance	weight	F17	Mental and behavioural disorders due to use of tobacco	Mental and behavioural disorders	0.14223	1.15284	0.011467	2.60746e-35
48	Body size measures	Waist circumference	F17	Mental and behavioural disorders due to use of tobacco	Mental and behavioural disorders	0.1904	1.20973	0.01132	2.2059e-63
49	Body size measures	Hip circumference	F17	Mental and behavioural disorders due to use of tobacco	Mental and behavioural disorders	0.1228	1.13066	0.01131	1.88595e-27
50	Body size measures	Standing height	F17	Mental and behavioural disorders due to use of tobacco	Mental and behavioural disorders	-0.074276	0.928415	0.011345	5.88705e-11
20015	Body size measures	Sitting height	F17	Mental and behavioural disorders due to use of tobacco	Mental and behavioural disorders	-0.0705377	0.931893	0.0113319	4.82675e-10
21001	Body size measures	Body mass index (BMI)	F17	Mental and behavioural disorders due to use of tobacco	Mental and behavioural disorders	0.19588	1.21638	0.0113671	1.74054e-66
21002	Body size measures	Weight	F17	Mental and behavioural disorders due to use of tobacco	Mental and behavioural disorders	0.136063	1.14575	0.0113318	3.36744e-33
3143	Bone-densitometry of heel	Ankle spacing width	F17	Mental and behavioural disorders due to use of tobacco	Mental and behavioural disorders	0.082417	1.08591	0.015132	5.15863e-08
20016	Fluid intelligence / reasoning	Fluid intelligence score	F17	Mental and behavioural disorders due to use of tobacco	Mental and behavioural disorders	-0.147891	0.862525	0.01982	8.56221e-14
46	Hand grip strength	Hand grip strength (left)	F17	Mental and behavioural disorders due to use of tobacco	Mental and behavioural disorders	-0.06731	0.934905	0.01133	2.83837e-09
47	Hand grip strength	Hand grip strength (right)	F17	Mental and behavioural disorders due to use of tobacco	Mental and behavioural disorders	-0.081772	0.921482	0.0113378	5.53641e-13
20127	Mental health	Neuroticism score	F17	Mental and behavioural disorders due to use of tobacco	Mental and behavioural disorders	0.086619	1.09048	0.012667	8.05759e-12
3062	Spirometry	Forced vital capacity (FVC)	F17	Mental and behavioural disorders due to use of tobacco	Mental and behavioural disorders	-0.0735579	0.929082	0.0122349	1.8362e-09
3063	Spirometry	Forced expiratory volume in 1-second (FEV1)	F17	Mental and behavioural disorders due to use of tobacco	Mental and behavioural disorders	-0.0774348	0.925487	0.0122366	2.48974e-10
3064	Spirometry	Peak expiratory flow (PEF)	F17	Mental and behavioural disorders due to use of tobacco	Mental and behavioural disorders	-0.06333	0.938634	0.012251	2.34358e-07
20150	Spirometry	Forced expiratory volume in 1-second (FEV1), Best measure	F17	Mental and behavioural disorders due to use of tobacco	Mental and behavioural disorders	-0.0715395	0.93096	0.0134765	1.10973e-07
20151	Spirometry	Forced vital capacity (FVC), Best measure	F17	Mental and behavioural disorders due to use of tobacco	Mental and behavioural disorders	-0.0702673	0.932145	0.01348	1.86027e-07
23100	Body composition by impedance	Whole body fat mass	F40	Phobic anxiety disorders	Mental and behavioural disorders	0.19206	1.21174	0.037513	3.05868e-07
23120	Body composition by impedance	Arm fat mass (right)	F40	Phobic anxiety disorders	Mental and behavioural disorders	0.19267	1.21248	0.037537	2.85473e-07
23124	Body composition by impedance	Arm fat mass (left)	F40	Phobic anxiety disorders	Mental and behavioural disorders	0.190366	1.20969	0.037531	3.94069e-07
48	Body size measures	Waist circumference	F40	Phobic anxiety disorders	Mental and behavioural disorders	0.20263	1.22462	0.036985	4.28341e-08
21002	Body size measures	Weight	F40	Phobic anxiety disorders	Mental and behavioural disorders	0.189551	1.20871	0.036975	2.94717e-07
30710	Blood biochemistry	C-reactive protein (mg/L)	F41	Other anxiety disorders	Mental and behavioural disorders	0.064663	1.0668	0.012131	9.83375e-08
30870	Blood biochemistry	Triglycerides (mmol/L)	F41	Other anxiety disorders	Mental and behavioural disorders	0.076865	1.0799	0.012131	2.36394e-10
30000	Blood count	White blood cell (leukocyte) count	F41	Other anxiety disorders	Mental and behavioural disorders	0.073332	1.07609	0.012027	1.08309e-09
30120	Blood count	Lymphocyte count	F41	Other anxiety disorders	Mental and behavioural disorders	0.061373	1.0633	0.012036	3.41818e-07
30140	Blood count	Neutrophill count	F41	Other anxiety disorders	Mental and behavioural disorders	0.068265	1.07065	0.012021	1.35705e-08
23099	Body composition by impedance	Body fat percentage	F41	Other anxiety disorders	Mental and behavioural disorders	0.0634742	1.06553	0.0119895	1.19817e-07
23111	Body composition by impedance	Leg fat percentage (right)	F41	Other anxiety disorders	Mental and behavioural disorders	0.0717042	1.07434	0.0119881	2.22213e-09
23115	Body composition by impedance	Leg fat percentage (left)	F41	Other anxiety disorders	Mental and behavioural disorders	0.0733867	1.07615	0.0119894	9.31922e-10
23119	Body composition by impedance	Arm fat percentage (right)	F41	Other anxiety disorders	Mental and behavioural disorders	0.0622889	1.06427	0.0119864	2.02764e-07
48	Body size measures	Waist circumference	F41	Other anxiety disorders	Mental and behavioural disorders	0.071914	1.07456	0.011829	1.20437e-09
21001	Body size measures	Body mass index (BMI)	F41	Other anxiety disorders	Mental and behavioural disorders	0.062998	1.06502	0.011853	1.06791e-07
20016	Fluid intelligence / reasoning	Fluid intelligence score	F41	Other anxiety disorders	Mental and behavioural disorders	-0.119349	0.887498	0.020728	8.52623e-09
20127	Mental health	Neuroticism score	F41	Other anxiety disorders	Mental and behavioural disorders	0.18065	1.198	0.0134704	5.46979e-41
4290	Prospective memory	Duration screen displayed	F41	Other anxiety disorders	Mental and behavioural disorders	0.127761	1.13628	0.0203102	3.18234e-10
30620	Blood biochemistry	Alanine aminotransferase (U/L)	G47	Sleep disorders	Diseases of the nervous system	0.114983	1.12185	0.0165603	3.85227e-12
30710	Blood biochemistry	C-reactive protein (mg/L)	G47	Sleep disorders	Diseases of the nervous system	0.162083	1.17596	0.016616	1.78003e-22
30730	Blood biochemistry	Gamma glutamyltransferase (U/L)	G47	Sleep disorders	Diseases of the nervous system	0.109949	1.11622	0.0166023	3.53023e-11
30830	Blood biochemistry	SHBG (nmol/L)	G47	Sleep disorders	Diseases of the nervous system	-0.113179	0.892991	0.0173879	7.5862e-11
30870	Blood biochemistry	Triglycerides (mmol/L)	G47	Sleep disorders	Diseases of the nervous system	0.132175	1.14131	0.0166153	1.80223e-15
30880	Blood biochemistry	Urate (umol/L)	G47	Sleep disorders	Diseases of the nervous system	0.0965142	1.10133	0.0166915	7.39463e-09
30240	Blood count	Reticulocyte percentage	G47	Sleep disorders	Diseases of the nervous system	0.126992	1.13541	0.016593	1.9737e-14
30250	Blood count	Reticulocyte count	G47	Sleep disorders	Diseases of the nervous system	0.132484	1.14166	0.016595	1.42541e-15
30280	Blood count	Immature reticulocyte fraction	G47	Sleep disorders	Diseases of the nervous system	0.105552	1.11132	0.0165962	2.02264e-10
30290	Blood count	High light scatter reticulocyte percentage	G47	Sleep disorders	Diseases of the nervous system	0.133765	1.14312	0.0165865	7.37068e-16
30300	Blood count	High light scatter reticulocyte count	G47	Sleep disorders	Diseases of the nervous system	0.13848	1.14853	0.0165859	6.9351e-17
23099	Body composition by impedance	Body fat percentage	G47	Sleep disorders	Diseases of the nervous system	0.237852	1.26852	0.0165999	1.53488e-46
23100	Body composition by impedance	Whole body fat mass	G47	Sleep disorders	Diseases of the nervous system	0.260903	1.2981	0.0165978	1.22685e-55
23101	Body composition by impedance	Whole body fat-free mass	G47	Sleep disorders	Diseases of the nervous system	0.169064	1.1842	0.0166004	2.37548e-24
23102	Body composition by impedance	Whole body water mass	G47	Sleep disorders	Diseases of the nervous system	0.1711	1.18661	0.01659	6.19531e-25
23104	Body composition by impedance	Body mass index (BMI)	G47	Sleep disorders	Diseases of the nervous system	0.279261	1.32215	0.0165938	1.68456e-63
23105	Body composition by impedance	Basal metabolic rate	G47	Sleep disorders	Diseases of the nervous system	0.1955	1.21592	0.01658	4.68776e-32
23106	Body composition by impedance	Impedance of whole body	G47	Sleep disorders	Diseases of the nervous system	-0.184221	0.831752	0.0165782	1.12201e-28
23107	Body composition by impedance	Impedance of leg (right)	G47	Sleep disorders	Diseases of the nervous system	-0.154718	0.856657	0.0165904	1.112e-20
23108	Body composition by impedance	Impedance of leg (left)	G47	Sleep disorders	Diseases of the nervous system	-0.153171	0.857983	0.0165727	2.44602e-20
23109	Body composition by impedance	Impedance of arm (right)	G47	Sleep disorders	Diseases of the nervous system	-0.182554	0.833139	0.0165776	3.41925e-28
23110	Body composition by impedance	Impedance of arm (left)	G47	Sleep disorders	Diseases of the nervous system	-0.185597	0.830609	0.0165811	4.51711e-29
23111	Body composition by impedance	Leg fat percentage (right)	G47	Sleep disorders	Diseases of the nervous system	0.247862	1.28128	0.0165731	1.53285e-50
23112	Body composition by impedance	Leg fat mass (right)	G47	Sleep disorders	Diseases of the nervous system	0.273423	1.31446	0.0165738	4.30242e-61
23113	Body composition by impedance	Leg fat-free mass (right)	G47	Sleep disorders	Diseases of the nervous system	0.1824	1.20009	0.0166	4.46102e-28
23114	Body composition by impedance	Leg predicted mass (right)	G47	Sleep disorders	Diseases of the nervous system	0.182329	1.20001	0.0165969	4.56088e-28
23115	Body composition by impedance	Leg fat percentage (left)	G47	Sleep disorders	Diseases of the nervous system	0.252739	1.28755	0.0165835	2.07838e-52
23116	Body composition by impedance	Leg fat mass (left)	G47	Sleep disorders	Diseases of the nervous system	0.275281	1.3169	0.0165845	7.92856e-62
23117	Body composition by impedance	Leg fat-free mass (left)	G47	Sleep disorders	Diseases of the nervous system	0.192897	1.21276	0.0165803	2.84483e-31
23118	Body composition by impedance	Leg predicted mass (left)	G47	Sleep disorders	Diseases of the nervous system	0.192809	1.21265	0.01658	3.01632e-31
23119	Body composition by impedance	Arm fat percentage (right)	G47	Sleep disorders	Diseases of the nervous system	0.2443	1.27673	0.01659	4.91956e-49
23120	Body composition by impedance	Arm fat mass (right)	G47	Sleep disorders	Diseases of the nervous system	0.268554	1.30807	0.016582	6.05609e-59
23121	Body composition by impedance	Arm fat-free mass (right)	G47	Sleep disorders	Diseases of the nervous system	0.1845	1.20262	0.0166	1.04912e-28
23122	Body composition by impedance	Arm predicted mass (right)	G47	Sleep disorders	Diseases of the nervous system	0.1862	1.20466	0.0166	3.56416e-29
23123	Body composition by impedance	Arm fat percentage (left)	G47	Sleep disorders	Diseases of the nervous system	0.243759	1.27604	0.0165951	8.12443e-49
23124	Body composition by impedance	Arm fat mass (left)	G47	Sleep disorders	Diseases of the nervous system	0.268774	1.30836	0.016589	5.40552e-59
23125	Body composition by impedance	Arm fat-free mass (left)	G47	Sleep disorders	Diseases of the nervous system	0.1966	1.21726	0.0166	2.40894e-32
23126	Body composition by impedance	Arm predicted mass (left)	G47	Sleep disorders	Diseases of the nervous system	0.1964	1.21701	0.0166	2.68155e-32
23127	Body composition by impedance	Trunk fat percentage	G47	Sleep disorders	Diseases of the nervous system	0.221921	1.24847	0.0166018	9.88465e-41
23128	Body composition by impedance	Trunk fat mass	G47	Sleep disorders	Diseases of the nervous system	0.244629	1.27715	0.0165828	3.20409e-49
23129	Body composition by impedance	Trunk fat-free mass	G47	Sleep disorders	Diseases of the nervous system	0.147041	1.1584	0.016613	8.75447e-19
23130	Body composition by impedance	Trunk predicted mass	G47	Sleep disorders	Diseases of the nervous system	0.147501	1.15893	0.016613	6.80991e-19
23098	Body composition by impedance	weight	G47	Sleep disorders	Diseases of the nervous system	0.2569	1.29292	0.01659	4.92056e-54
48	Body size measures	Waist circumference	G47	Sleep disorders	Diseases of the nervous system	0.279882	1.32297	0.01625	2.03295e-66
49	Body size measures	Hip circumference	G47	Sleep disorders	Diseases of the nervous system	0.227776	1.2558	0.016247	1.26322e-44
21001	Body size measures	Body mass index (BMI)	G47	Sleep disorders	Diseases of the nervous system	0.282105	1.32592	0.016333	8.71988e-67
21002	Body size measures	Weight	G47	Sleep disorders	Diseases of the nervous system	0.249456	1.28333	0.016292	6.89738e-53
3143	Bone-densitometry of heel	Ankle spacing width	G47	Sleep disorders	Diseases of the nervous system	0.122119	1.12989	0.0215821	1.53392e-08
30710	Blood biochemistry	C-reactive protein (mg/L)	G55	Nerve root and plexus compressions in diseases classified elsewhere	Diseases of the nervous system	0.113292	1.11996	0.018893	2.02643e-09
30750	Blood biochemistry	Glycated haemoglobin (mmol/mol)	G55	Nerve root and plexus compressions in diseases classified elsewhere	Diseases of the nervous system	0.097097	1.10197	0.018774	2.31863e-07
30290	Blood count	High light scatter reticulocyte percentage	G55	Nerve root and plexus compressions in diseases classified elsewhere	Diseases of the nervous system	0.100583	1.10582	0.018841	9.35801e-08
30300	Blood count	High light scatter reticulocyte count	G55	Nerve root and plexus compressions in diseases classified elsewhere	Diseases of the nervous system	0.096654	1.10148	0.018841	2.9006e-07
23099	Body composition by impedance	Body fat percentage	G55	Nerve root and plexus compressions in diseases classified elsewhere	Diseases of the nervous system	0.148816	1.16046	0.0186608	1.53318e-15
23100	Body composition by impedance	Whole body fat mass	G55	Nerve root and plexus compressions in diseases classified elsewhere	Diseases of the nervous system	0.164617	1.17894	0.018639	1.03768e-18
23101	Body composition by impedance	Whole body fat-free mass	G55	Nerve root and plexus compressions in diseases classified elsewhere	Diseases of the nervous system	0.111024	1.11742	0.018636	2.55843e-09
23102	Body composition by impedance	Whole body water mass	G55	Nerve root and plexus compressions in diseases classified elsewhere	Diseases of the nervous system	0.111481	1.11793	0.018635	2.20853e-09
23104	Body composition by impedance	Body mass index (BMI)	G55	Nerve root and plexus compressions in diseases classified elsewhere	Diseases of the nervous system	0.180373	1.19766	0.018648	3.9789e-22
23105	Body composition by impedance	Basal metabolic rate	G55	Nerve root and plexus compressions in diseases classified elsewhere	Diseases of the nervous system	0.126701	1.13508	0.018625	1.028e-11
23106	Body composition by impedance	Impedance of whole body	G55	Nerve root and plexus compressions in diseases classified elsewhere	Diseases of the nervous system	-0.127135	0.880615	0.01863	8.88347e-12
23109	Body composition by impedance	Impedance of arm (right)	G55	Nerve root and plexus compressions in diseases classified elsewhere	Diseases of the nervous system	-0.142793	0.866934	0.018628	1.78377e-14
23110	Body composition by impedance	Impedance of arm (left)	G55	Nerve root and plexus compressions in diseases classified elsewhere	Diseases of the nervous system	-0.142496	0.867191	0.018634	2.06794e-14
23111	Body composition by impedance	Leg fat percentage (right)	G55	Nerve root and plexus compressions in diseases classified elsewhere	Diseases of the nervous system	0.169019	1.18414	0.018652	1.29387e-19
23112	Body composition by impedance	Leg fat mass (right)	G55	Nerve root and plexus compressions in diseases classified elsewhere	Diseases of the nervous system	0.181104	1.19854	0.018632	2.51124e-22
23113	Body composition by impedance	Leg fat-free mass (right)	G55	Nerve root and plexus compressions in diseases classified elsewhere	Diseases of the nervous system	0.107721	1.11374	0.01863	7.39463e-09
23114	Body composition by impedance	Leg predicted mass (right)	G55	Nerve root and plexus compressions in diseases classified elsewhere	Diseases of the nervous system	0.107269	1.11323	0.018631	8.52623e-09
23115	Body composition by impedance	Leg fat percentage (left)	G55	Nerve root and plexus compressions in diseases classified elsewhere	Diseases of the nervous system	0.169296	1.18447	0.0186602	1.16972e-19
23116	Body composition by impedance	Leg fat mass (left)	G55	Nerve root and plexus compressions in diseases classified elsewhere	Diseases of the nervous system	0.181303	1.19878	0.0186414	2.36757e-22
23117	Body composition by impedance	Leg fat-free mass (left)	G55	Nerve root and plexus compressions in diseases classified elsewhere	Diseases of the nervous system	0.116355	1.12339	0.018624	4.16722e-10
23118	Body composition by impedance	Leg predicted mass (left)	G55	Nerve root and plexus compressions in diseases classified elsewhere	Diseases of the nervous system	0.115698	1.12266	0.018624	5.2435e-10
23119	Body composition by impedance	Arm fat percentage (right)	G55	Nerve root and plexus compressions in diseases classified elsewhere	Diseases of the nervous system	0.143286	1.15406	0.0186609	1.62447e-14
23120	Body composition by impedance	Arm fat mass (right)	G55	Nerve root and plexus compressions in diseases classified elsewhere	Diseases of the nervous system	0.166086	1.18067	0.018637	5.10572e-19
23121	Body composition by impedance	Arm fat-free mass (right)	G55	Nerve root and plexus compressions in diseases classified elsewhere	Diseases of the nervous system	0.131062	1.14004	0.018636	2.02897e-12
23122	Body composition by impedance	Arm predicted mass (right)	G55	Nerve root and plexus compressions in diseases classified elsewhere	Diseases of the nervous system	0.13162	1.14067	0.018638	1.64748e-12
23123	Body composition by impedance	Arm fat percentage (left)	G55	Nerve root and plexus compressions in diseases classified elsewhere	Diseases of the nervous system	0.144125	1.15503	0.0186618	1.14239e-14
23124	Body composition by impedance	Arm fat mass (left)	G55	Nerve root and plexus compressions in diseases classified elsewhere	Diseases of the nervous system	0.165932	1.18049	0.018639	5.53708e-19
23125	Body composition by impedance	Arm fat-free mass (left)	G55	Nerve root and plexus compressions in diseases classified elsewhere	Diseases of the nervous system	0.138021	1.148	0.018641	1.32749e-13
23126	Body composition by impedance	Arm predicted mass (left)	G55	Nerve root and plexus compressions in diseases classified elsewhere	Diseases of the nervous system	0.135851	1.14551	0.018641	3.15947e-13
23127	Body composition by impedance	Trunk fat percentage	G55	Nerve root and plexus compressions in diseases classified elsewhere	Diseases of the nervous system	0.134127	1.14354	0.0186561	6.55343e-13
23128	Body composition by impedance	Trunk fat mass	G55	Nerve root and plexus compressions in diseases classified elsewhere	Diseases of the nervous system	0.151873	1.16401	0.0186294	3.60356e-16
23129	Body composition by impedance	Trunk fat-free mass	G55	Nerve root and plexus compressions in diseases classified elsewhere	Diseases of the nervous system	0.10039	1.1056	0.018657	7.41708e-08
23130	Body composition by impedance	Trunk predicted mass	G55	Nerve root and plexus compressions in diseases classified elsewhere	Diseases of the nervous system	0.100189	1.10538	0.018663	7.97185e-08
23098	Body composition by impedance	weight	G55	Nerve root and plexus compressions in diseases classified elsewhere	Diseases of the nervous system	0.155307	1.16802	0.018633	7.80659e-17
48	Body size measures	Waist circumference	G55	Nerve root and plexus compressions in diseases classified elsewhere	Diseases of the nervous system	0.1584	1.17163	0.01838	6.75144e-18
49	Body size measures	Hip circumference	G55	Nerve root and plexus compressions in diseases classified elsewhere	Diseases of the nervous system	0.1468	1.15812	0.01837	1.35775e-15
21001	Body size measures	Body mass index (BMI)	G55	Nerve root and plexus compressions in diseases classified elsewhere	Diseases of the nervous system	0.188377	1.20729	0.0184287	1.60652e-24
21002	Body size measures	Weight	G55	Nerve root and plexus compressions in diseases classified elsewhere	Diseases of the nervous system	0.164428	1.17872	0.0183896	3.89396e-19
30620	Blood biochemistry	Alanine aminotransferase (U/L)	G56	Mononeuropathies of upper limb	Diseases of the nervous system	0.095329	1.10002	0.01363	2.68137e-12
30710	Blood biochemistry	C-reactive protein (mg/L)	G56	Mononeuropathies of upper limb	Diseases of the nervous system	0.103042	1.10854	0.013656	4.5105e-14
30730	Blood biochemistry	Gamma glutamyltransferase (U/L)	G56	Mononeuropathies of upper limb	Diseases of the nervous system	0.103026	1.10852	0.013659	4.61549e-14
30750	Blood biochemistry	Glycated haemoglobin (mmol/mol)	G56	Mononeuropathies of upper limb	Diseases of the nervous system	0.121816	1.12955	0.0136147	3.68818e-19
30830	Blood biochemistry	SHBG (nmol/L)	G56	Mononeuropathies of upper limb	Diseases of the nervous system	-0.1117	0.894313	0.01429	5.52751e-15
30870	Blood biochemistry	Triglycerides (mmol/L)	G56	Mononeuropathies of upper limb	Diseases of the nervous system	0.106007	1.11183	0.0136382	7.70748e-15
30880	Blood biochemistry	Urate (umol/L)	G56	Mononeuropathies of upper limb	Diseases of the nervous system	0.0905194	1.09474	0.0137229	4.2363e-11
30240	Blood count	Reticulocyte percentage	G56	Mononeuropathies of upper limb	Diseases of the nervous system	0.0964342	1.10124	0.0136098	1.38577e-12
30250	Blood count	Reticulocyte count	G56	Mononeuropathies of upper limb	Diseases of the nervous system	0.094865	1.09951	0.013613	3.20356e-12
30280	Blood count	Immature reticulocyte fraction	G56	Mononeuropathies of upper limb	Diseases of the nervous system	0.0782786	1.08142	0.0136057	8.78233e-09
30290	Blood count	High light scatter reticulocyte percentage	G56	Mononeuropathies of upper limb	Diseases of the nervous system	0.102077	1.10747	0.0136067	6.31551e-14
30300	Blood count	High light scatter reticulocyte count	G56	Mononeuropathies of upper limb	Diseases of the nervous system	0.10166	1.10701	0.0136091	8.05759e-14
23099	Body composition by impedance	Body fat percentage	G56	Mononeuropathies of upper limb	Diseases of the nervous system	0.126383	1.13472	0.013518	8.95025e-21
23100	Body composition by impedance	Whole body fat mass	G56	Mononeuropathies of upper limb	Diseases of the nervous system	0.136797	1.1466	0.013502	4.04757e-24
23101	Body composition by impedance	Whole body fat-free mass	G56	Mononeuropathies of upper limb	Diseases of the nervous system	0.0870986	1.091	0.013487	1.0638e-10
23102	Body composition by impedance	Whole body water mass	G56	Mononeuropathies of upper limb	Diseases of the nervous system	0.0892206	1.09332	0.0134843	3.67643e-11
[truncated: 5,100 more rows]

## Sheet: Supplementary Data 4
Supplementary Data 4. Heritabilities of 247 diseases estimated by LDSC based on GWAS summary statistics in GWAS set
[truncated: 248 more rows]

[truncated: 2 more sheets: Supplementary Data 5, Supplementary Data 6]
